# Supplementary material for: Allosteric Site on SHIP2 Identified Through Fluorescent Ligand Screening and Crystallography: A Potential New Target for Intervention
Source: J Med Chem. 2021 Mar 16;64(7):3813–26. doi: 10.1021/acs.jmedchem.0c01944 (PMC7610569; doi:10.1021/acs.jmedchem.0c01944)
Supplement: Supplementary file 3 — jm0c01944_si_003.pdb [file jm0c01944_si_003.pdb]

HETATM    1  C10 2F5 A   1      10.994  -9.116 -52.104  1.00 20.00      .001 A  
HETATM    2  C14 2F5 A   1       9.971  -8.279 -51.449  1.00 20.00      .007 A  
HETATM    3  C11 2F5 A   1      12.057  -9.760 -51.331  1.00 20.00      .010 A  
HETATM    4  C9' 2F5 A   1      10.985  -9.320 -53.500  1.00 20.00      .010 A  
HETATM    5  C15 2F5 A   1      10.122  -6.891 -51.407  1.00 20.00      .014 A  
HETATM    6  C12 2F5 A   1      12.127  -9.607 -49.939  1.00 20.00      .018 A  
HETATM    7  C16 2F5 A   1       9.162  -6.113 -50.793  1.00 20.00      .018 A  
HETATM    8  C8' 2F5 A   1       9.991  -8.722 -54.301  1.00 20.00      .019 A  
HETATM    9  C17 2F5 A   1       8.044  -6.696 -50.223  1.00 20.00      .033 A  
HETATM   10  C18 2F5 A   1       7.873  -8.068 -50.260  1.00 20.00      .036 A  
HETATM   11  C13 2F5 A   1      13.123 -10.219 -49.239  1.00 20.00      .037 A  
HETATM   12  C19 2F5 A   1       8.831  -8.872 -50.874  1.00 20.00      .049 A  
HETATM   13  C7' 2F5 A   1       9.988  -8.923 -55.642  1.00 20.00      .056 A  
HETATM   14  C1' 2F5 A   1      14.071 -11.003 -49.900  1.00 20.00      .068 A  
HETATM   15  C2' 2F5 A   1      14.014 -11.168 -51.273  1.00 20.00      .074 A  
HETATM   16  C3' 2F5 A   1      13.008 -10.553 -52.004  1.00 20.00      .089 A  
HETATM   17  C4' 2F5 A   1      11.984 -10.128 -54.092  1.00 20.00      .091 A  
HETATM   18  C5' 2F5 A   1      11.973 -10.328 -55.458  1.00 20.00      .092 A  
HETATM   19  C18 2F5 A   1       4.646  -4.501 -49.775  1.00 20.00      .149 C  
HETATM   20 1H17 2F5 A   1       5.735  -5.452 -51.257  1.00 20.00      .162 H  
HETATM   21 'HO5 2F5 A   1       7.824 -10.377 -52.752  1.00 20.00      .167 H  
HETATM   22  C6' 2F5 A   1      10.978  -9.728 -56.241  1.00 20.00      .174 A  
HETATM   23  C20 2F5 A   1       8.653 -10.337 -50.916  1.00 20.00      .177 C  
HETATM   24  C2  2F5 A   1       2.665  -7.296 -50.729  1.00 20.00      .185 C  
HETATM   25  C19 2F5 A   1       3.599  -5.502 -49.181  1.00 20.00      .188 C  
HETATM   26  C1  2F5 A   1       2.895  -6.903 -52.190  1.00 20.00      .198 C  
HETATM   27  C3  2F5 A   1       2.733  -8.819 -50.593  1.00 20.00      .198 C  
HETATM   28  C4  2F5 A   1       4.110  -9.311 -51.043  1.00 20.00      .199 C  
HETATM   29  C5  2F5 A   1       4.339  -8.919 -52.503  1.00 20.00      .199 C  
HETATM   30  C6  2F5 A   1       4.272  -7.397 -52.639  1.00 20.00      .199 C  
HETATM   31 'HO1 2F5 A   1      15.545 -12.164 -49.810  1.00 20.00      .217 H  
HETATM   32  HO2 2F5 A   1       1.281  -3.015 -53.504  1.00 20.00      .223 H  
HETATM   33 3HO3 2F5 A   1       0.639  -9.747 -46.873  1.00 20.00      .223 H  
HETATM   34 5HO3 2F5 A   1       5.532 -11.836 -52.473  1.00 20.00      .223 H  
HETATM   35 4HO4 2F5 A   1       4.162 -12.797 -48.701  1.00 20.00      .223 H  
HETATM   36 6HO4 2F5 A   1       5.766  -3.996 -53.530  1.00 20.00      .223 H  
HETATM   37  C15 2F5 A   1       6.903  -5.761 -49.572  1.00 20.00      .251 C  
HETATM   38  O16 2F5 A   1       6.941  -5.506 -48.411  1.00 20.00      .268 O  
HETATM   39  O11 2F5 A   1       2.832  -5.483 -52.317  1.00 20.00      .279 O  
HETATM   40  O13 2F5 A   1       2.517  -9.186 -49.228  1.00 20.00      .279 O  
HETATM   41  O14 2F5 A   1       4.172 -10.734 -50.916  1.00 20.00      .279 O  
HETATM   42  O15 2F5 A   1       5.626  -9.378 -52.923  1.00 20.00      .279 O  
HETATM   43  O16 2F5 A   1       4.487  -7.030 -54.004  1.00 20.00      .279 O  
HETATM   44  O3' 2F5 A   1      10.968  -9.906 -57.453  1.00 20.00      .288 O  
HETATM   45  O21 2F5 A   1       1.558  -3.906 -53.692  1.00 20.00      .300 O  
HETATM   46  O33 2F5 A   1       0.649  -9.187 -47.642  1.00 20.00      .300 O  
HETATM   47  O35 2F5 A   1       5.555 -11.776 -53.422  1.00 20.00      .300 O  
HETATM   48  O44 2F5 A   1       4.221 -11.849 -48.735  1.00 20.00      .300 O  
HETATM   49  O46 2F5 A   1       5.130  -4.694 -53.640  1.00 20.00      .300 O  
HETATM   50  O2' 2F5 A   1      12.944 -10.708 -53.342  1.00 20.00      .309 O  
HETATM   51  N17 2F5 A   1       5.777  -5.241 -50.418  1.00 20.00      .355 N  
HETATM   52  O1' 2F5 A   1      15.056 -11.606 -49.190  1.00 20.00      .361 O  
HETATM   53  O12 2F5 A   1       3.675  -6.700 -49.911  1.00 20.00      .379 O  
HETATM   54  P1  2F5 A   1       1.435  -4.946 -52.590  1.00 20.00      .406 P  
HETATM   55  P3  2F5 A   1       1.141  -9.776 -48.957  1.00 20.00      .406 P  
HETATM   56  P4  2F5 A   1       5.097 -11.217 -49.808  1.00 20.00      .406 P  
HETATM   57  P5  2F5 A   1       5.582 -10.393 -54.057  1.00 20.00      .406 P  
HETATM   58  P6  2F5 A   1       5.611  -6.023 -54.204  1.00 20.00      .406 P  
HETATM   59  O23 2F5 A   1       1.337 -11.163 -48.727  1.00 20.00      .624 O1-
HETATM   60  O24 2F5 A   1       5.872 -12.270 -50.363  1.00 20.00      .624 O1-
HETATM   61  O25 2F5 A   1       6.825 -10.289 -54.737  1.00 20.00      .624 O1-
HETATM   62  O26 2F5 A   1       6.681  -6.449 -53.373  1.00 20.00      .624 O1-
HETATM   63  O31 2F5 A   1       0.690  -6.026 -53.137  1.00 20.00      .624 O1-
HETATM   64  O34 2F5 A   1       5.668 -10.053 -49.226  1.00 20.00      .624 O  
HETATM   65  O36 2F5 A   1       5.741  -5.841 -55.608  1.00 20.00      .624 O  
HETATM   66  O41 2F5 A   1       1.038  -4.245 -51.418  1.00 20.00      .624 O  
HETATM   67  O43 2F5 A   1       0.280  -9.268 -49.969  1.00 20.00      .624 O  
HETATM   68  O45 2F5 A   1       4.327 -10.222 -54.700  1.00 20.00      .624 O  
HETATM   69  O4' 2F5 A   1       8.970 -11.015 -49.960  1.00 20.00      .646 O  
HETATM   70  O5' 2F5 A   1       8.138 -10.922 -52.015  1.00 20.00      .773 O  
CONECT    1    3    4    2
CONECT    2    1   12    5
CONECT    3    1    6   16
CONECT    4    1    8   17
CONECT    5    2    7
CONECT    6    3   11
CONECT    7    5    9
CONECT    8    4   13
CONECT    9    7   10   37
CONECT   10    9   12
CONECT   11    6   14
CONECT   12    2   10   23
CONECT   13    8   22
CONECT   14   11   52   15
CONECT   15   14   16
CONECT   16    3   15   50
CONECT   17    4   18   50
CONECT   18   17   22
CONECT   19   51   25
CONECT   20   51
CONECT   21   70
CONECT   22   13   18   44
CONECT   23   12   69   70
CONECT   24   53   26   27
CONECT   25   19   53
CONECT   26   24   30   39
CONECT   27   24   40   28
CONECT   28   27   41   29
CONECT   29   28   42   30
CONECT   30   26   29   43
CONECT   31   52
CONECT   32   45
CONECT   33   46
CONECT   34   47
CONECT   35   48
CONECT   36   49
CONECT   37    9   38   51
CONECT   38   37
CONECT   39   26   54
CONECT   40   27   55
CONECT   41   28   56
CONECT   42   29   57
CONECT   43   30   58
CONECT   44   22
CONECT   45   32   54
CONECT   46   33   55
CONECT   47   34   57
CONECT   48   35   56
CONECT   49   36   58
CONECT   50   17   16
CONECT   51   19   20   37
CONECT   52   14   31
CONECT   53   24   25
CONECT   54   39   45   63   66
CONECT   55   40   46   59   67
CONECT   56   41   48   60   64
CONECT   57   42   47   61   68
CONECT   58   43   49   62   65
CONECT   59   55
CONECT   60   56
CONECT   61   57
CONECT   62   58
CONECT   63   54
CONECT   64   56
CONECT   65   58
CONECT   66   54
CONECT   67   55
CONECT   68   57
CONECT   69   23
CONECT   70   23   21
END
