# Supplementary material for: Allosteric Site on SHIP2 Identified Through Fluorescent Ligand Screening and Crystallography: A Potential New Target for Intervention
Source: J Med Chem. 2021 Mar 16;64(7):3813–26. doi: 10.1021/acs.jmedchem.0c01944 (PMC7610569; doi:10.1021/acs.jmedchem.0c01944)
Supplement: Supplementary file 4 — jm0c01944_si_004.pdb [file jm0c01944_si_004.pdb]

ATOM      1  N   PRO . 421     -18.546 -43.822 -43.271  1.00130.76           N  
ATOM      2  CA  PRO . 421     -18.568 -43.423 -41.858  1.00131.17           C  
ATOM      3  C   PRO . 421     -19.694 -42.437 -41.555  1.00129.57           C  
ATOM      4  O   PRO . 421     -20.564 -42.213 -42.398  1.00129.91           O  
ATOM      5  CB  PRO . 421     -17.198 -42.754 -41.654  1.00125.95           C  
ATOM      6  CG  PRO . 421     -16.387 -43.101 -42.877  1.00124.57           C  
ATOM      7  CD  PRO . 421     -17.381 -43.267 -43.977  1.00125.00           C  
ATOM      8  HN1 PRO . 421     -19.417 -43.575 -43.740  1.00  0.00           H  
ATOM      9  HN2 PRO . 421     -18.593 -44.836 -43.371  1.00  0.00           H  
ATOM     10  N   ASP . 422     -19.676 -41.863 -40.354  1.00127.01           N  
ATOM     11  CA  ASP . 422     -20.556 -40.754 -40.007  1.00122.25           C  
ATOM     12  C   ASP . 422     -19.815 -39.438 -39.844  1.00112.26           C  
ATOM     13  O   ASP . 422     -20.377 -38.384 -40.151  1.00110.71           O  
ATOM     14  CB  ASP . 422     -21.324 -41.059 -38.712  1.00125.06           C  
ATOM     15  CG  ASP . 422     -22.374 -40.003 -38.391  1.00121.58           C  
ATOM     16  OD1 ASP . 422     -22.608 -39.740 -37.193  1.00119.37           O  
ATOM     17  OD2 ASP . 422     -22.966 -39.439 -39.337  1.00119.21           O1-
ATOM     18  HN  ASP . 422     -19.023 -42.212 -39.652  1.00  0.00           H  
ATOM     19  N   MET . 423     -18.572 -39.478 -39.375  1.00101.19           N  
ATOM     20  CA  MET . 423     -17.729 -38.301 -39.259  1.00 90.77           C  
ATOM     21  C   MET . 423     -16.471 -38.505 -40.093  1.00 83.24           C  
ATOM     22  O   MET . 423     -16.041 -39.640 -40.322  1.00 82.45           O  
ATOM     23  CB  MET . 423     -17.361 -38.024 -37.793  1.00 88.86           C  
ATOM     24  HN  MET . 423     -18.192 -40.378 -39.083  1.00  0.00           H  
ATOM     25  N   ILE . 424     -15.898 -37.398 -40.571  1.00 75.16           N  
ATOM     26  CA  ILE . 424     -14.661 -37.433 -41.344  1.00 72.96           C  
ATOM     27  C   ILE . 424     -13.745 -36.310 -40.882  1.00 68.73           C  
ATOM     28  O   ILE . 424     -14.200 -35.241 -40.465  1.00 71.88           O  
ATOM     29  CB  ILE . 424     -14.906 -37.312 -42.862  1.00 75.77           C  
ATOM     30  CG1 ILE . 424     -15.487 -35.940 -43.201  1.00 73.08           C  
ATOM     31  CG2 ILE . 424     -15.810 -38.442 -43.364  1.00 81.02           C  
ATOM     32  CD1 ILE . 424     -15.320 -35.569 -44.653  1.00 74.88           C  
ATOM     33  HN  ILE . 424     -16.340 -36.497 -40.390  1.00  0.00           H  
ATOM     34  N   SER . 425     -12.440 -36.556 -40.972  1.00 65.24           N  
ATOM     35  CA  SER . 425     -11.422 -35.580 -40.607  1.00 67.85           C  
ATOM     36  C   SER . 425     -10.949 -34.835 -41.848  1.00 72.92           C  
ATOM     37  O   SER . 425     -10.574 -35.458 -42.849  1.00 79.96           O  
ATOM     38  CB  SER . 425     -10.232 -36.255 -39.924  1.00 75.90           C  
ATOM     39  OG  SER . 425      -9.722 -37.312 -40.719  1.00 83.26           O  
ATOM     40  HN  SER . 425     -12.139 -37.469 -41.312  1.00  0.00           H  
ATOM     41  HG  SER . 425      -8.983 -37.731 -40.295  1.00  0.00           H  
ATOM     42  N   VAL . 426     -10.942 -33.507 -41.769  1.00 64.07           N  
ATOM     43  CA  VAL . 426     -10.558 -32.650 -42.883  1.00 59.34           C  
ATOM     44  C   VAL . 426      -9.407 -31.755 -42.449  1.00 62.89           C  
ATOM     45  O   VAL . 426      -9.562 -30.935 -41.535  1.00 69.07           O  
ATOM     46  CB  VAL . 426     -11.732 -31.799 -43.371  1.00 60.37           C  
ATOM     47  CG1 VAL . 426     -11.259 -30.866 -44.500  1.00 52.10           C  
ATOM     48  CG2 VAL . 426     -12.905 -32.702 -43.795  1.00 57.79           C  
ATOM     49  HN  VAL . 426     -11.218 -33.069 -40.890  1.00  0.00           H  
ATOM     50  N   PHE . 427      -8.265 -31.895 -43.121  1.00 60.36           N  
ATOM     51  CA  PHE . 427      -7.127 -31.004 -42.936  1.00 56.50           C  
ATOM     52  C   PHE . 427      -7.229 -29.812 -43.881  1.00 56.06           C  
ATOM     53  O   PHE . 427      -7.484 -29.974 -45.077  1.00 60.35           O  
ATOM     54  CB  PHE . 427      -5.806 -31.744 -43.188  1.00 56.45           C  
ATOM     55  CG  PHE . 427      -4.584 -30.846 -43.147  1.00 58.89           C  
ATOM     56  CD1 PHE . 427      -3.824 -30.745 -41.989  1.00 62.94           C  
ATOM     57  CD2 PHE . 427      -4.200 -30.100 -44.263  1.00 53.82           C  
ATOM     58  CE1 PHE . 427      -2.709 -29.917 -41.939  1.00 63.48           C  
ATOM     59  CE2 PHE . 427      -3.096 -29.266 -44.219  1.00 56.69           C  
ATOM     60  CZ  PHE . 427      -2.342 -29.176 -43.059  1.00 60.91           C  
ATOM     61  HN  PHE . 427      -8.184 -32.658 -43.793  1.00  0.00           H  
ATOM     62  N   ILE . 428      -6.980 -28.617 -43.351  1.00 56.09           N  
ATOM     63  CA  ILE . 428      -6.886 -27.408 -44.164  1.00 51.86           C  
ATOM     64  C   ILE . 428      -5.554 -26.730 -43.878  1.00 54.17           C  
ATOM     65  O   ILE . 428      -5.244 -26.419 -42.721  1.00 51.47           O  
ATOM     66  CB  ILE . 428      -8.047 -26.441 -43.903  1.00 51.35           C  
ATOM     67  CG1 ILE . 428      -9.376 -27.208 -43.988  1.00 53.78           C  
ATOM     68  CG2 ILE . 428      -7.959 -25.239 -44.865  1.00 43.25           C  
ATOM     69  CD1 ILE . 428     -10.575 -26.370 -44.265  1.00 45.62           C  
ATOM     70  HN  ILE . 428      -6.850 -28.543 -42.342  1.00  0.00           H  
ATOM     71  N   GLY . 429      -4.767 -26.514 -44.927  1.00 55.13           N  
ATOM     72  CA  GLY . 429      -3.511 -25.804 -44.809  1.00 53.81           C  
ATOM     73  C   GLY . 429      -3.521 -24.569 -45.681  1.00 57.11           C  
ATOM     74  O   GLY . 429      -3.903 -24.630 -46.856  1.00 62.02           O  
ATOM     75  HN  GLY . 429      -5.057 -26.859 -45.842  1.00  0.00           H  
ATOM     76  N   THR . 430      -3.144 -23.431 -45.115  1.00 47.81           N  
ATOM     77  CA  THR . 430      -2.983 -22.217 -45.891  1.00 46.92           C  
ATOM     78  C   THR . 430      -1.588 -21.669 -45.635  1.00 50.11           C  
ATOM     79  O   THR . 430      -1.104 -21.669 -44.496  1.00 48.77           O  
ATOM     80  CB  THR . 430      -4.056 -21.154 -45.584  1.00 48.98           C  
ATOM     81  CG2 THR . 430      -4.193 -20.876 -44.073  1.00 47.97           C  
ATOM     82  OG1 THR . 430      -3.712 -19.946 -46.269  1.00 63.59           O  
ATOM     83  HN  THR . 430      -2.963 -23.409 -44.111  1.00  0.00           H  
ATOM     84  HG1 THR . 430      -4.373 -19.291 -46.080  1.00  0.00           H  
ATOM     85  N   TRP . 431      -0.937 -21.230 -46.711  1.00 44.64           N  
ATOM     86  CA  TRP . 431       0.459 -20.812 -46.634  1.00 50.91           C  
ATOM     87  C   TRP . 431       0.737 -19.866 -47.798  1.00 50.53           C  
ATOM     88  O   TRP . 431       0.688 -20.285 -48.961  1.00 52.55           O  
ATOM     89  CB  TRP . 431       1.385 -22.027 -46.667  1.00 51.65           C  
ATOM     90  CG  TRP . 431       2.815 -21.697 -46.440  1.00 55.52           C  
ATOM     91  CD1 TRP . 431       3.309 -20.610 -45.783  1.00 59.27           C  
ATOM     92  CD2 TRP . 431       3.951 -22.457 -46.872  1.00 60.45           C  
ATOM     93  CE2 TRP . 431       5.107 -21.768 -46.433  1.00 62.29           C  
ATOM     94  CE3 TRP . 431       4.107 -23.652 -47.587  1.00 56.31           C  
ATOM     95  NE1 TRP . 431       4.688 -20.645 -45.771  1.00 61.85           N  
ATOM     96  CZ2 TRP . 431       6.399 -22.231 -46.691  1.00 59.13           C  
ATOM     97  CZ3 TRP . 431       5.395 -24.115 -47.842  1.00 52.63           C  
ATOM     98  CH2 TRP . 431       6.523 -23.407 -47.389  1.00 61.26           C  
ATOM     99  HN  TRP . 431      -1.424 -21.185 -47.606  1.00  0.00           H  
ATOM    100  N   ASN . 432       0.990 -18.596 -47.482  1.00 43.99           N  
ATOM    101  CA  ASN . 432       1.599 -17.664 -48.425  1.00 48.30           C  
ATOM    102  C   ASN . 432       3.087 -18.001 -48.482  1.00 46.56           C  
ATOM    103  O   ASN . 432       3.820 -17.753 -47.519  1.00 42.49           O  
ATOM    104  CB  ASN . 432       1.363 -16.221 -47.976  1.00 47.18           C  
ATOM    105  CG  ASN . 432       1.999 -15.184 -48.916  1.00 58.93           C  
ATOM    106  ND2 ASN . 432       1.339 -14.034 -49.054  1.00 51.63           N  
ATOM    107  OD1 ASN . 432       3.073 -15.408 -49.495  1.00 61.78           O  
ATOM    108  HN  ASN . 432       0.749 -18.264 -46.548  1.00  0.00           H  
ATOM    109 1HD2 ASN . 432       0.456 -13.850 -48.578  1.00  0.00           H  
ATOM    110 2HD2 ASN . 432       1.761 -13.346 -49.678  1.00  0.00           H  
ATOM    111  N   MET . 433       3.544 -18.551 -49.600  1.00 45.71           N  
ATOM    112  CA  MET . 433       4.900 -19.091 -49.672  1.00 53.95           C  
ATOM    113  C   MET . 433       5.964 -18.071 -50.079  1.00 53.12           C  
ATOM    114  O   MET . 433       7.138 -18.442 -50.194  1.00 63.83           O  
ATOM    115  CB  MET . 433       4.921 -20.291 -50.617  1.00 59.39           C  
ATOM    116  CG  MET . 433       4.112 -21.436 -50.054  1.00 74.69           C  
ATOM    117  SD  MET . 433       4.013 -22.875 -51.117  1.00 83.73           S  
ATOM    118  CE  MET . 433       3.790 -22.021 -52.603  1.00 79.02           C  
ATOM    119  HN  MET . 433       2.940 -18.597 -50.421  1.00  0.00           H  
ATOM    120  N   GLY . 434       5.597 -16.808 -50.279  1.00 52.08           N  
ATOM    121  CA  GLY . 434       6.575 -15.770 -50.551  1.00 50.66           C  
ATOM    122  C   GLY . 434       7.283 -15.877 -51.886  1.00 63.76           C  
ATOM    123  O   GLY . 434       8.466 -15.534 -51.980  1.00 58.46           O  
ATOM    124  HN  GLY . 434       4.607 -16.564 -50.240  1.00  0.00           H  
ATOM    125  N   SER . 435       6.590 -16.356 -52.922  1.00 65.26           N  
ATOM    126  CA  SER . 435       7.137 -16.422 -54.276  1.00 70.72           C  
ATOM    127  C   SER . 435       8.436 -17.228 -54.308  1.00 71.28           C  
ATOM    128  O   SER . 435       9.373 -16.909 -55.030  1.00 60.30           O  
ATOM    129  CB  SER . 435       7.332 -15.018 -54.851  1.00 70.00           C  
ATOM    130  OG  SER . 435       6.105 -14.295 -54.817  1.00 70.99           O  
ATOM    131  HN  SER . 435       5.640 -16.690 -52.762  1.00  0.00           H  
ATOM    132  HG  SER . 435       6.226 -13.423 -55.174  1.00  0.00           H  
ATOM    133  N   VAL . 436       8.477 -18.299 -53.527  1.00 70.66           N  
ATOM    134  CA  VAL . 436       9.709 -19.036 -53.268  1.00 70.05           C  
ATOM    135  C   VAL . 436       9.340 -20.505 -53.100  1.00 71.77           C  
ATOM    136  O   VAL . 436       8.359 -20.813 -52.401  1.00 75.04           O  
ATOM    137  CB  VAL . 436      10.432 -18.446 -52.039  1.00 71.76           C  
ATOM    138  CG1 VAL . 436      11.274 -19.431 -51.336  1.00 61.26           C  
ATOM    139  CG2 VAL . 436      11.238 -17.251 -52.422  1.00 73.77           C  
ATOM    140  HN  VAL . 436       7.613 -18.620 -53.090  1.00  0.00           H  
ATOM    141  N   PRO . 437      10.065 -21.429 -53.732  1.00 75.52           N  
ATOM    142  CA  PRO . 437       9.684 -22.837 -53.640  1.00 77.87           C  
ATOM    143  C   PRO . 437       9.727 -23.329 -52.212  1.00 81.81           C  
ATOM    144  O   PRO . 437      10.491 -22.810 -51.378  1.00 86.31           O  
ATOM    145  CB  PRO . 437      10.732 -23.545 -54.515  1.00 64.38           C  
ATOM    146  CG  PRO . 437      11.200 -22.497 -55.437  1.00 64.04           C  
ATOM    147  CD  PRO . 437      11.197 -21.229 -54.644  1.00 68.87           C  
ATOM    148  N   PRO . 438       8.942 -24.356 -51.882  1.00 76.93           N  
ATOM    149  CA  PRO . 438       8.955 -24.912 -50.525  1.00 69.29           C  
ATOM    150  C   PRO . 438      10.208 -25.737 -50.296  1.00 74.32           C  
ATOM    151  O   PRO . 438      10.862 -26.166 -51.257  1.00 80.87           O  
ATOM    152  CB  PRO . 438       7.699 -25.791 -50.495  1.00 62.40           C  
ATOM    153  CG  PRO . 438       7.545 -26.235 -51.927  1.00 70.24           C  
ATOM    154  CD  PRO . 438       8.022 -25.082 -52.780  1.00 72.43           C  
ATOM    155  N   PRO . 439      10.583 -25.977 -49.043  1.00 75.77           N  
ATOM    156  CA  PRO . 439      11.684 -26.898 -48.756  1.00 72.85           C  
ATOM    157  C   PRO . 439      11.203 -28.338 -48.839  1.00 90.08           C  
ATOM    158  O   PRO . 439      10.006 -28.618 -48.888  1.00 93.28           O  
ATOM    159  CB  PRO . 439      12.078 -26.532 -47.328  1.00 72.54           C  
ATOM    160  CG  PRO . 439      10.794 -26.076 -46.718  1.00 70.84           C  
ATOM    161  CD  PRO . 439      10.013 -25.399 -47.813  1.00 73.46           C  
ATOM    162  N   LYS . 440      12.168 -29.261 -48.839  1.00113.78           N  
ATOM    163  CA  LYS . 440      11.828 -30.662 -49.071  1.00119.20           C  
ATOM    164  C   LYS . 440      10.894 -31.196 -47.994  1.00116.34           C  
ATOM    165  O   LYS . 440       9.983 -31.978 -48.290  1.00123.34           O  
ATOM    166  CB  LYS . 440      13.091 -31.519 -49.153  1.00127.16           C  
ATOM    167  CG  LYS . 440      12.816 -32.940 -49.640  1.00134.98           C  
ATOM    168  CD  LYS . 440      11.743 -32.947 -50.736  1.00137.24           C  
ATOM    169  CE  LYS . 440      11.872 -34.135 -51.676  1.00141.05           C  
ATOM    170  NZ  LYS . 440      10.850 -34.060 -52.761  1.00136.95           N1+
ATOM    171  HN  LYS . 440      13.138 -28.989 -48.678  1.00  0.00           H  
ATOM    172  HZ1 LYS . 440      10.937 -34.857 -53.392  1.00  0.00           H  
ATOM    173  HZ2 LYS . 440      10.895 -33.173 -53.263  1.00  0.00           H  
ATOM    174  HZ3 LYS . 440       9.905 -33.975 -52.386  1.00  0.00           H  
ATOM    175  N   ASN . 441      11.091 -30.783 -46.744  1.00104.31           N  
ATOM    176  CA  ASN . 441      10.324 -31.324 -45.629  1.00 97.78           C  
ATOM    177  C   ASN . 441       9.331 -30.285 -45.124  1.00 89.71           C  
ATOM    178  O   ASN . 441       9.729 -29.225 -44.628  1.00 89.48           O  
ATOM    179  CB  ASN . 441      11.236 -31.796 -44.495  1.00 95.42           C  
ATOM    180  CG  ASN . 441      10.499 -32.664 -43.499  1.00102.92           C  
ATOM    181  ND2 ASN . 441       9.453 -33.324 -43.969  1.00111.23           N  
ATOM    182  OD1 ASN . 441      10.840 -32.727 -42.322  1.00105.56           O  
ATOM    183  HN  ASN . 441      11.797 -30.070 -46.562  1.00  0.00           H  
ATOM    184 1HD2 ASN . 441       9.170 -33.272 -44.947  1.00  0.00           H  
ATOM    185 2HD2 ASN . 441       8.956 -33.909 -43.297  1.00  0.00           H  
ATOM    186  N   VAL . 442       8.043 -30.599 -45.248  1.00 80.25           N  
ATOM    187  CA  VAL . 442       6.986 -29.779 -44.672  1.00 76.37           C  
ATOM    188  C   VAL . 442       6.046 -30.685 -43.892  1.00 78.22           C  
ATOM    189  O   VAL . 442       4.828 -30.484 -43.892  1.00 75.36           O  
ATOM    190  CB  VAL . 442       6.229 -28.992 -45.752  1.00 65.69           C  
ATOM    191  CG1 VAL . 442       7.110 -27.884 -46.317  1.00 66.91           C  
ATOM    192  CG2 VAL . 442       5.767 -29.933 -46.843  1.00 68.47           C  
ATOM    193  HN  VAL . 442       7.788 -31.442 -45.763  1.00  0.00           H  
ATOM    194  N   THR . 443       6.611 -31.687 -43.220  1.00 82.15           N  
ATOM    195  CA  THR . 443       5.803 -32.601 -42.420  1.00 82.58           C  
ATOM    196  C   THR . 443       5.072 -31.872 -41.296  1.00 75.19           C  
ATOM    197  O   THR . 443       3.914 -32.188 -40.992  1.00 71.23           O  
ATOM    198  CB  THR . 443       6.697 -33.700 -41.854  1.00 95.04           C  
ATOM    199  CG2 THR . 443       5.920 -34.584 -40.889  1.00 96.84           C  
ATOM    200  OG1 THR . 443       7.216 -34.489 -42.932  1.00100.73           O  
ATOM    201  HN  THR . 443       7.622 -31.817 -43.265  1.00  0.00           H  
ATOM    202  HG1 THR . 443       7.773 -35.173 -42.580  1.00  0.00           H  
ATOM    203  N   SER . 444       5.736 -30.900 -40.660  1.00 76.56           N  
ATOM    204  CA  SER . 444       5.125 -30.154 -39.564  1.00 76.05           C  
ATOM    205  C   SER . 444       3.784 -29.575 -39.968  1.00 76.55           C  
ATOM    206  O   SER . 444       2.829 -29.585 -39.181  1.00 78.12           O  
ATOM    207  CB  SER . 444       6.055 -29.032 -39.109  1.00 83.23           C  
ATOM    208  OG  SER . 444       7.225 -29.556 -38.519  1.00101.40           O  
ATOM    209  HN  SER . 444       6.689 -30.676 -40.947  1.00  0.00           H  
ATOM    210  HG  SER . 444       7.804 -28.858 -38.236  1.00  0.00           H  
ATOM    211  N   TRP . 445       3.701 -29.051 -41.192  1.00 73.62           N  
ATOM    212  CA  TRP . 445       2.445 -28.518 -41.702  1.00 67.01           C  
ATOM    213  C   TRP . 445       1.372 -29.596 -41.735  1.00 69.51           C  
ATOM    214  O   TRP . 445       0.278 -29.419 -41.186  1.00 68.25           O  
ATOM    215  CB  TRP . 445       2.666 -27.937 -43.097  1.00 63.23           C  
ATOM    216  CG  TRP . 445       1.607 -27.002 -43.556  1.00 59.70           C  
ATOM    217  CD1 TRP . 445       0.752 -26.287 -42.776  1.00 62.57           C  
ATOM    218  CD2 TRP . 445       1.289 -26.674 -44.909  1.00 58.30           C  
ATOM    219  CE2 TRP . 445       0.227 -25.752 -44.875  1.00 52.84           C  
ATOM    220  CE3 TRP . 445       1.803 -27.069 -46.151  1.00 62.03           C  
ATOM    221  NE1 TRP . 445      -0.083 -25.532 -43.559  1.00 57.69           N  
ATOM    222  CZ2 TRP . 445      -0.332 -25.216 -46.032  1.00 49.56           C  
ATOM    223  CZ3 TRP . 445       1.245 -26.540 -47.300  1.00 55.69           C  
ATOM    224  CH2 TRP . 445       0.189 -25.623 -47.231  1.00 58.48           C  
ATOM    225  HN  TRP . 445       4.533 -29.023 -41.782  1.00  0.00           H  
ATOM    226  N   PHE . 446       1.685 -30.739 -42.355  1.00 71.41           N  
ATOM    227  CA  PHE . 446       0.683 -31.769 -42.608  1.00 74.92           C  
ATOM    228  C   PHE . 446       0.161 -32.403 -41.327  1.00 75.24           C  
ATOM    229  O   PHE . 446      -0.931 -32.978 -41.336  1.00 81.67           O  
ATOM    230  CB  PHE . 446       1.254 -32.875 -43.511  1.00 75.13           C  
ATOM    231  CG  PHE . 446       1.596 -32.427 -44.911  1.00 76.33           C  
ATOM    232  CD1 PHE . 446       1.355 -31.130 -45.333  1.00 77.92           C  
ATOM    233  CD2 PHE . 446       2.156 -33.316 -45.811  1.00 80.60           C  
ATOM    234  CE1 PHE . 446       1.683 -30.725 -46.619  1.00 76.71           C  
ATOM    235  CE2 PHE . 446       2.473 -32.915 -47.098  1.00 82.79           C  
ATOM    236  CZ  PHE . 446       2.231 -31.617 -47.501  1.00 77.01           C  
ATOM    237  HN  PHE . 446       2.647 -30.894 -42.658  1.00  0.00           H  
ATOM    238  N   THR . 447       0.912 -32.324 -40.233  1.00 69.74           N  
ATOM    239  CA  THR . 447       0.584 -33.054 -39.018  1.00 72.29           C  
ATOM    240  C   THR . 447       0.178 -32.139 -37.870  1.00 77.33           C  
ATOM    241  O   THR . 447       0.002 -32.618 -36.742  1.00 77.16           O  
ATOM    242  CB  THR . 447       1.766 -33.934 -38.606  1.00 79.85           C  
ATOM    243  CG2 THR . 447       1.783 -35.203 -39.429  1.00 81.11           C  
ATOM    244  OG1 THR . 447       2.993 -33.225 -38.821  1.00 83.75           O  
ATOM    245  HN  THR . 447       1.744 -31.734 -40.246  1.00  0.00           H  
ATOM    246  HG1 THR . 447       3.727 -33.771 -38.565  1.00  0.00           H  
ATOM    247  N   SER . 448       0.021 -30.839 -38.129  1.00 70.69           N  
ATOM    248  CA  SER . 448      -0.426 -29.878 -37.117  1.00 68.27           C  
ATOM    249  C   SER . 448       0.517 -29.853 -35.915  1.00 71.61           C  
ATOM    250  O   SER . 448       0.091 -29.875 -34.758  1.00 74.84           O  
ATOM    251  CB  SER . 448      -1.859 -30.173 -36.676  1.00 60.74           C  
ATOM    252  OG  SER . 448      -2.708 -30.251 -37.799  1.00 64.97           O  
ATOM    253  HN  SER . 448       0.220 -30.500 -39.070  1.00  0.00           H  
ATOM    254  HG  SER . 448      -3.599 -30.434 -37.525  1.00  0.00           H  
ATOM    255  N   LYS . 449       1.813 -29.804 -36.199  1.00 67.69           N  
ATOM    256  CA  LYS . 449       2.831 -29.726 -35.161  1.00 72.14           C  
ATOM    257  C   LYS . 449       3.481 -28.350 -35.219  1.00 69.07           C  
ATOM    258  O   LYS . 449       3.976 -27.937 -36.271  1.00 71.73           O  
ATOM    259  CB  LYS . 449       3.854 -30.851 -35.320  1.00 72.76           C  
ATOM    260  CG  LYS . 449       3.217 -32.235 -35.145  1.00 78.00           C  
ATOM    261  CD  LYS . 449       4.242 -33.360 -35.054  1.00 88.11           C  
ATOM    262  CE  LYS . 449       4.748 -33.790 -36.427  1.00 92.31           C  
ATOM    263  NZ  LYS . 449       5.389 -35.138 -36.400  1.00 97.65           N1+
ATOM    264  HN  LYS . 449       2.105 -29.822 -37.176  1.00  0.00           H  
ATOM    265  HZ1 LYS . 449       5.727 -35.426 -37.318  1.00  0.00           H  
ATOM    266  HZ2 LYS . 449       4.760 -35.837 -36.004  1.00  0.00           H  
ATOM    267  HZ3 LYS . 449       6.134 -35.177 -35.705  1.00  0.00           H  
ATOM    268  N   GLY . 450       3.447 -27.635 -34.095  1.00 67.29           N  
ATOM    269  CA  GLY . 450       3.991 -26.293 -34.017  1.00 65.86           C  
ATOM    270  C   GLY . 450       3.486 -25.515 -32.816  1.00 67.33           C  
ATOM    271  O   GLY . 450       3.628 -25.961 -31.678  1.00 73.15           O  
ATOM    272  HN  GLY . 450       3.024 -28.045 -33.262  1.00  0.00           H  
ATOM    273  N   LEU . 451       2.886 -24.353 -33.054  1.00 66.18           N  
ATOM    274  CA  LEU . 451       2.390 -23.487 -32.000  1.00 61.47           C  
ATOM    275  C   LEU . 451       0.886 -23.303 -32.148  1.00 64.80           C  
ATOM    276  O   LEU . 451       0.320 -23.505 -33.225  1.00 64.11           O  
ATOM    277  CB  LEU . 451       3.094 -22.130 -32.034  1.00 63.25           C  
ATOM    278  CG  LEU . 451       4.623 -22.191 -31.953  1.00 71.47           C  
ATOM    279  CD1 LEU . 451       5.205 -20.797 -31.990  1.00 73.26           C  
ATOM    280  CD2 LEU . 451       5.073 -22.926 -30.697  1.00 62.89           C  
ATOM    281  HN  LEU . 451       2.769 -24.056 -34.023  1.00  0.00           H  
ATOM    282  N   GLY . 452       0.241 -22.924 -31.044  1.00 68.80           N  
ATOM    283  CA  GLY . 452      -1.203 -22.763 -31.007  1.00 66.04           C  
ATOM    284  C   GLY . 452      -1.932 -23.992 -30.493  1.00 66.91           C  
ATOM    285  O   GLY . 452      -1.433 -24.690 -29.606  1.00 74.27           O  
ATOM    286  HN  GLY . 452       0.779 -22.741 -30.197  1.00  0.00           H  
ATOM    287  N   LYS . 453      -3.120 -24.260 -31.029  1.00 67.14           N  
ATOM    288  CA  LYS . 453      -3.836 -25.506 -30.761  1.00 70.86           C  
ATOM    289  C   LYS . 453      -3.307 -26.551 -31.731  1.00 72.22           C  
ATOM    290  O   LYS . 453      -3.705 -26.595 -32.896  1.00 73.61           O  
ATOM    291  CB  LYS . 453      -5.340 -25.313 -30.912  1.00 71.16           C  
ATOM    292  CG  LYS . 453      -6.159 -26.542 -30.561  1.00 74.67           C  
ATOM    293  CD  LYS . 453      -7.641 -26.207 -30.450  1.00 80.09           C  
ATOM    294  CE  LYS . 453      -8.440 -27.392 -29.926  1.00 85.04           C  
ATOM    295  NZ  LYS . 453      -9.864 -27.036 -29.703  1.00 88.55           N1+
ATOM    296  HN  LYS . 453      -3.546 -23.571 -31.649  1.00  0.00           H  
ATOM    297  HZ1 LYS . 453     -10.399 -27.830 -29.352  1.00  0.00           H  
ATOM    298  HZ2 LYS . 453     -10.286 -26.645 -30.545  1.00  0.00           H  
ATOM    299  HZ3 LYS . 453      -9.954 -26.226 -29.090  1.00  0.00           H  
ATOM    300  N   THR . 454      -2.404 -27.394 -31.250  1.00 70.26           N  
ATOM    301  CA  THR . 454      -1.605 -28.270 -32.087  1.00 70.01           C  
ATOM    302  C   THR . 454      -1.902 -29.724 -31.769  1.00 75.96           C  
ATOM    303  O   THR . 454      -2.588 -30.047 -30.795  1.00 80.73           O  
ATOM    304  CB  THR . 454      -0.116 -28.014 -31.861  1.00 71.11           C  
ATOM    305  CG2 THR . 454       0.151 -26.529 -31.724  1.00 68.44           C  
ATOM    306  OG1 THR . 454       0.263 -28.658 -30.642  1.00 77.09           O  
ATOM    307  HN  THR . 454      -2.264 -27.429 -30.240  1.00  0.00           H  
ATOM    308  HG1 THR . 454       1.189 -28.499 -30.501  1.00  0.00           H  
ATOM    309  N   LEU . 455      -1.345 -30.604 -32.599  1.00 76.77           N  
ATOM    310  CA  LEU . 455      -1.283 -32.035 -32.322  1.00 81.85           C  
ATOM    311  C   LEU . 455       0.144 -32.476 -32.000  1.00 85.37           C  
ATOM    312  O   LEU . 455       0.618 -33.512 -32.474  1.00 90.19           O  
ATOM    313  CB  LEU . 455      -1.856 -32.834 -33.487  1.00 73.77           C  
ATOM    314  CG  LEU . 455      -3.317 -32.486 -33.735  1.00 79.73           C  
ATOM    315  CD1 LEU . 455      -3.821 -33.163 -35.002  1.00 80.50           C  
ATOM    316  CD2 LEU . 455      -4.190 -32.802 -32.507  1.00 82.39           C  
ATOM    317  HN  LEU . 455      -0.942 -30.261 -33.471  1.00  0.00           H  
ATOM    318  N   ASP . 456       0.841 -31.687 -31.173  1.00 84.91           N  
ATOM    319  CA  ASP . 456       2.175 -32.074 -30.721  1.00 91.56           C  
ATOM    320  C   ASP . 456       2.126 -33.298 -29.817  1.00100.49           C  
ATOM    321  O   ASP . 456       3.079 -34.084 -29.788  1.00102.61           O  
ATOM    322  CB  ASP . 456       2.855 -30.924 -29.972  1.00 88.78           C  
ATOM    323  CG  ASP . 456       3.038 -29.684 -30.828  1.00 86.37           C  
ATOM    324  OD1 ASP . 456       3.085 -28.573 -30.254  1.00 87.56           O  
ATOM    325  OD2 ASP . 456       3.128 -29.813 -32.065  1.00 81.95           O1-
ATOM    326  HN  ASP . 456       0.436 -30.806 -30.855  1.00  0.00           H  
ATOM    327  N   GLU . 457       1.031 -33.480 -29.080  1.00103.87           N  
ATOM    328  CA  GLU . 457       0.923 -34.537 -28.087  1.00112.28           C  
ATOM    329  C   GLU . 457       0.436 -35.861 -28.668  1.00117.96           C  
ATOM    330  O   GLU . 457      -0.112 -36.685 -27.926  1.00120.00           O  
ATOM    331  CB  GLU . 457       0.005 -34.093 -26.946  1.00115.62           C  
ATOM    332  CG  GLU . 457       0.548 -32.928 -26.134  1.00119.38           C  
ATOM    333  CD  GLU . 457      -0.226 -32.697 -24.851  1.00125.29           C  
ATOM    334  OE1 GLU . 457      -1.475 -32.724 -24.887  1.00123.57           O  
ATOM    335  OE2 GLU . 457       0.421 -32.498 -23.801  1.00130.33           O1-
ATOM    336  HN  GLU . 457       0.238 -32.854 -29.218  1.00  0.00           H  
ATOM    337  N   VAL . 458       0.608 -36.082 -29.970  1.00118.66           N  
ATOM    338  CA  VAL . 458       0.389 -37.385 -30.585  1.00120.12           C  
ATOM    339  C   VAL . 458       1.676 -37.792 -31.289  1.00120.56           C  
ATOM    340  O   VAL . 458       2.383 -36.945 -31.845  1.00119.31           O  
ATOM    341  CB  VAL . 458      -0.800 -37.376 -31.571  1.00113.00           C  
ATOM    342  CG1 VAL . 458      -1.063 -38.778 -32.106  1.00115.78           C  
ATOM    343  CG2 VAL . 458      -2.051 -36.820 -30.902  1.00109.83           C  
ATOM    344  HN  VAL . 458       0.906 -35.306 -30.562  1.00  0.00           H  
ATOM    345  N   THR . 459       1.991 -39.083 -31.239  1.00119.89           N  
ATOM    346  CA  THR . 459       3.161 -39.634 -31.910  1.00119.61           C  
ATOM    347  C   THR . 459       2.809 -40.537 -33.079  1.00123.08           C  
ATOM    348  O   THR . 459       3.505 -40.518 -34.095  1.00123.63           O  
ATOM    349  CB  THR . 459       4.022 -40.409 -30.913  1.00120.04           C  
ATOM    350  CG2 THR . 459       4.750 -39.443 -29.994  1.00118.13           C  
ATOM    351  OG1 THR . 459       3.182 -41.267 -30.132  1.00122.04           O  
ATOM    352  HN  THR . 459       1.389 -39.713 -30.709  1.00  0.00           H  
ATOM    353  HG1 THR . 459       3.717 -41.749 -29.512  1.00  0.00           H  
ATOM    354  N   VAL . 460       1.745 -41.329 -32.970  1.00121.60           N  
ATOM    355  CA  VAL . 460       1.249 -42.047 -34.138  1.00119.72           C  
ATOM    356  C   VAL . 460       0.619 -41.032 -35.085  1.00105.36           C  
ATOM    357  O   VAL . 460      -0.334 -40.331 -34.728  1.00 99.18           O  
ATOM    358  CB  VAL . 460       0.263 -43.155 -33.734  1.00125.50           C  
ATOM    359  CG1 VAL . 460      -0.879 -42.608 -32.871  1.00124.62           C  
ATOM    360  CG2 VAL . 460      -0.265 -43.882 -34.967  1.00124.99           C  
ATOM    361  HN  VAL . 460       1.277 -41.434 -32.070  1.00  0.00           H  
ATOM    362  N   THR . 461       1.183 -40.910 -36.282  1.00102.00           N  
ATOM    363  CA  THR . 461       0.651 -39.987 -37.280  1.00 97.78           C  
ATOM    364  C   THR . 461      -0.546 -40.642 -37.956  1.00 96.01           C  
ATOM    365  O   THR . 461      -0.389 -41.568 -38.757  1.00102.02           O  
ATOM    366  CB  THR . 461       1.732 -39.611 -38.288  1.00 92.91           C  
ATOM    367  CG2 THR . 461       1.129 -38.928 -39.507  1.00 79.14           C  
ATOM    368  OG1 THR . 461       2.662 -38.720 -37.658  1.00100.20           O  
ATOM    369  HN  THR . 461       2.004 -41.472 -36.508  1.00  0.00           H  
ATOM    370  HG1 THR . 461       3.038 -39.146 -36.897  1.00  0.00           H  
ATOM    371  N   ILE . 462      -1.745 -40.182 -37.625  1.00 94.48           N  
ATOM    372  CA  ILE . 462      -2.976 -40.759 -38.155  1.00 98.75           C  
ATOM    373  C   ILE . 462      -3.391 -39.952 -39.379  1.00 93.93           C  
ATOM    374  O   ILE . 462      -3.577 -38.731 -39.266  1.00 91.41           O  
ATOM    375  CB  ILE . 462      -4.097 -40.782 -37.112  1.00102.86           C  
ATOM    376  CG1 ILE . 462      -3.687 -41.630 -35.909  1.00111.26           C  
ATOM    377  CG2 ILE . 462      -5.372 -41.308 -37.735  1.00101.76           C  
ATOM    378  CD1 ILE . 462      -3.325 -40.817 -34.701  1.00112.87           C  
ATOM    379  HN  ILE . 462      -1.809 -39.397 -36.977  1.00  0.00           H  
ATOM    380  N   PRO . 463      -3.544 -40.577 -40.543  1.00 91.04           N  
ATOM    381  CA  PRO . 463      -3.960 -39.839 -41.739  1.00 85.03           C  
ATOM    382  C   PRO . 463      -5.378 -39.291 -41.635  1.00 80.95           C  
ATOM    383  O   PRO . 463      -6.231 -39.795 -40.898  1.00 83.60           O  
ATOM    384  CB  PRO . 463      -3.862 -40.888 -42.854  1.00 91.04           C  
ATOM    385  CG  PRO . 463      -3.800 -42.216 -42.155  1.00 96.44           C  
ATOM    386  CD  PRO . 463      -3.128 -41.954 -40.851  1.00 96.34           C  
ATOM    387  N   HIS . 464      -5.618 -38.240 -42.415  1.00 72.01           N  
ATOM    388  CA  HIS . 464      -6.908 -37.575 -42.521  1.00 66.75           C  
ATOM    389  C   HIS . 464      -7.653 -38.045 -43.767  1.00 71.80           C  
ATOM    390  O   HIS . 464      -7.047 -38.484 -44.748  1.00 79.64           O  
ATOM    391  CB  HIS . 464      -6.733 -36.057 -42.582  1.00 67.12           C  
ATOM    392  CG  HIS . 464      -6.165 -35.456 -41.335  1.00 72.36           C  
ATOM    393  CD2 HIS . 464      -4.955 -34.900 -41.083  1.00 71.90           C  
ATOM    394  ND1 HIS . 464      -6.883 -35.360 -40.162  1.00 75.75           N  
ATOM    395  CE1 HIS . 464      -6.136 -34.779 -39.239  1.00 76.38           C  
ATOM    396  NE2 HIS . 464      -4.962 -34.490 -39.773  1.00 73.44           N  
ATOM    397  HN  HIS . 464      -4.847 -37.877 -42.975  1.00  0.00           H  
ATOM    398  N   ASP . 465      -8.983 -37.934 -43.730  1.00 69.22           N  
ATOM    399  CA  ASP . 465      -9.778 -38.401 -44.862  1.00 65.36           C  
ATOM    400  C   ASP . 465      -9.591 -37.499 -46.075  1.00 62.34           C  
ATOM    401  O   ASP . 465      -9.430 -37.983 -47.204  1.00 65.08           O  
ATOM    402  CB  ASP . 465     -11.250 -38.477 -44.470  1.00 72.85           C  
ATOM    403  CG  ASP . 465     -11.476 -39.321 -43.230  1.00 84.44           C  
ATOM    404  OD1 ASP . 465     -11.778 -38.747 -42.164  1.00 87.44           O  
ATOM    405  OD2 ASP . 465     -11.347 -40.559 -43.321  1.00 89.87           O1-
ATOM    406  HN  ASP . 465      -9.441 -37.525 -42.915  1.00  0.00           H  
ATOM    407  N   ILE . 466      -9.593 -36.188 -45.863  1.00 52.36           N  
ATOM    408  CA  ILE . 466      -9.483 -35.215 -46.936  1.00 53.04           C  
ATOM    409  C   ILE . 466      -8.392 -34.225 -46.569  1.00 55.37           C  
ATOM    410  O   ILE . 466      -8.342 -33.749 -45.429  1.00 58.48           O  
ATOM    411  CB  ILE . 466     -10.817 -34.484 -47.176  1.00 61.14           C  
ATOM    412  CG1 ILE . 466     -11.922 -35.489 -47.529  1.00 66.06           C  
ATOM    413  CG2 ILE . 466     -10.645 -33.434 -48.253  1.00 64.26           C  
ATOM    414  CD1 ILE . 466     -13.167 -34.861 -48.126  1.00 66.54           C  
ATOM    415  HN  ILE . 466      -9.675 -35.849 -44.904  1.00  0.00           H  
ATOM    416  N   TYR . 467      -7.516 -33.921 -47.528  1.00 58.44           N  
ATOM    417  CA  TYR . 467      -6.490 -32.897 -47.368  1.00 58.75           C  
ATOM    418  C   TYR . 467      -6.783 -31.740 -48.313  1.00 59.45           C  
ATOM    419  O   TYR . 467      -6.975 -31.949 -49.515  1.00 60.15           O  
ATOM    420  CB  TYR . 467      -5.091 -33.463 -47.626  1.00 58.48           C  
ATOM    421  CG  TYR . 467      -4.511 -34.229 -46.451  1.00 58.19           C  
ATOM    422  CD1 TYR . 467      -3.703 -33.597 -45.510  1.00 61.97           C  
ATOM    423  CD2 TYR . 467      -4.775 -35.583 -46.280  1.00 66.03           C  
ATOM    424  CE1 TYR . 467      -3.173 -34.292 -44.439  1.00 59.76           C  
ATOM    425  CE2 TYR . 467      -4.239 -36.288 -45.220  1.00 68.88           C  
ATOM    426  CZ  TYR . 467      -3.444 -35.639 -44.301  1.00 66.36           C  
ATOM    427  OH  TYR . 467      -2.928 -36.348 -43.241  1.00 70.72           O  
ATOM    428  HN  TYR . 467      -7.566 -34.427 -48.412  1.00  0.00           H  
ATOM    429  HH  TYR . 467      -2.380 -35.900 -42.607  1.00  0.00           H  
ATOM    430  N   VAL . 468      -6.838 -30.528 -47.764  1.00 55.95           N  
ATOM    431  CA  VAL . 468      -7.078 -29.315 -48.538  1.00 53.10           C  
ATOM    432  C   VAL . 468      -5.903 -28.367 -48.327  1.00 54.83           C  
ATOM    433  O   VAL . 468      -5.557 -28.038 -47.185  1.00 51.33           O  
ATOM    434  CB  VAL . 468      -8.404 -28.641 -48.147  1.00 54.00           C  
ATOM    435  CG1 VAL . 468      -8.679 -27.437 -49.057  1.00 55.52           C  
ATOM    436  CG2 VAL . 468      -9.558 -29.646 -48.217  1.00 56.02           C  
ATOM    437  HN  VAL . 468      -6.706 -30.444 -46.756  1.00  0.00           H  
ATOM    438  N   PHE . 469      -5.294 -27.931 -49.429  1.00 48.99           N  
ATOM    439  CA  PHE . 469      -4.112 -27.079 -49.400  1.00 53.94           C  
ATOM    440  C   PHE . 469      -4.403 -25.794 -50.155  1.00 52.03           C  
ATOM    441  O   PHE . 469      -4.684 -25.829 -51.357  1.00 59.08           O  
ATOM    442  CB  PHE . 469      -2.905 -27.797 -50.007  1.00 57.06           C  
ATOM    443  CG  PHE . 469      -2.454 -28.986 -49.212  1.00 56.31           C  
ATOM    444  CD1 PHE . 469      -1.720 -28.813 -48.052  1.00 51.69           C  
ATOM    445  CD2 PHE . 469      -2.776 -30.270 -49.614  1.00 55.46           C  
ATOM    446  CE1 PHE . 469      -1.306 -29.894 -47.312  1.00 51.87           C  
ATOM    447  CE2 PHE . 469      -2.365 -31.361 -48.872  1.00 58.66           C  
ATOM    448  CZ  PHE . 469      -1.627 -31.174 -47.719  1.00 56.08           C  
ATOM    449  HN  PHE . 469      -5.673 -28.206 -50.335  1.00  0.00           H  
ATOM    450  N   GLY . 470      -4.339 -24.668 -49.451  1.00 47.18           N  
ATOM    451  CA  GLY . 470      -4.425 -23.353 -50.059  1.00 54.20           C  
ATOM    452  C   GLY . 470      -3.072 -22.665 -49.970  1.00 62.66           C  
ATOM    453  O   GLY . 470      -2.442 -22.650 -48.909  1.00 64.34           O  
ATOM    454  HN  GLY . 470      -4.224 -24.731 -48.439  1.00  0.00           H  
ATOM    455  N   THR . 471      -2.624 -22.119 -51.098  1.00 50.34           N  
ATOM    456  CA  THR . 471      -1.362 -21.398 -51.114  1.00 47.07           C  
ATOM    457  C   THR . 471      -1.535 -20.076 -51.841  1.00 46.18           C  
ATOM    458  O   THR . 471      -2.343 -19.952 -52.764  1.00 39.00           O  
ATOM    459  CB  THR . 471      -0.240 -22.200 -51.785  1.00 53.72           C  
ATOM    460  CG2 THR . 471       0.044 -23.495 -51.012  1.00 37.92           C  
ATOM    461  OG1 THR . 471      -0.609 -22.500 -53.136  1.00 61.27           O  
ATOM    462  HN  THR . 471      -3.169 -22.207 -51.956  1.00  0.00           H  
ATOM    463  HG1 THR . 471       0.086 -22.997 -53.552  1.00  0.00           H  
ATOM    464  N   GLN . 472      -0.762 -19.089 -51.408  1.00 46.40           N  
ATOM    465  CA  GLN . 472      -0.659 -17.808 -52.081  1.00 42.02           C  
ATOM    466  C   GLN . 472       0.814 -17.543 -52.383  1.00 54.14           C  
ATOM    467  O   GLN . 472       1.703 -18.017 -51.666  1.00 50.57           O  
ATOM    468  CB  GLN . 472      -1.244 -16.668 -51.232  1.00 49.31           C  
ATOM    469  CG  GLN . 472      -2.639 -16.941 -50.678  1.00 53.44           C  
ATOM    470  CD  GLN . 472      -2.592 -17.895 -49.506  1.00 64.44           C  
ATOM    471  NE2 GLN . 472      -3.390 -18.955 -49.569  1.00 54.61           N  
ATOM    472  OE1 GLN . 472      -1.813 -17.701 -48.568  1.00 76.05           O  
ATOM    473  HN  GLN . 472      -0.214 -19.238 -50.561  1.00  0.00           H  
ATOM    474 1HE2 GLN . 472      -4.034 -19.115 -50.344  1.00  0.00           H  
ATOM    475 2HE2 GLN . 472      -3.358 -19.599 -48.778  1.00  0.00           H  
ATOM    476  N   GLU . 473       1.060 -16.778 -53.454  1.00 50.98           N  
ATOM    477  CA  GLU . 473       2.412 -16.524 -53.958  1.00 52.84           C  
ATOM    478  C   GLU . 473       3.150 -17.841 -54.193  1.00 55.06           C  
ATOM    479  O   GLU . 473       4.277 -18.045 -53.729  1.00 58.27           O  
ATOM    480  CB  GLU . 473       3.204 -15.619 -53.010  1.00 53.79           C  
ATOM    481  CG  GLU . 473       2.443 -14.418 -52.505  1.00 66.04           C  
ATOM    482  CD  GLU . 473       2.657 -13.185 -53.348  1.00 88.59           C  
ATOM    483  OE1 GLU . 473       2.977 -13.324 -54.549  1.00 98.24           O  
ATOM    484  OE2 GLU . 473       2.517 -12.071 -52.799  1.00 99.76           O1-
ATOM    485  HN  GLU . 473       0.271 -16.353 -53.941  1.00  0.00           H  
ATOM    486  N   ASN . 474       2.487 -18.752 -54.899  1.00 51.98           N  
ATOM    487  CA  ASN . 474       3.050 -20.059 -55.211  1.00 57.17           C  
ATOM    488  C   ASN . 474       3.798 -19.973 -56.536  1.00 65.94           C  
ATOM    489  O   ASN . 474       3.187 -19.788 -57.592  1.00 68.04           O  
ATOM    490  CB  ASN . 474       1.956 -21.119 -55.271  1.00 63.74           C  
ATOM    491  CG  ASN . 474       2.517 -22.527 -55.348  1.00 67.63           C  
ATOM    492  ND2 ASN . 474       1.804 -23.486 -54.758  1.00 59.83           N  
ATOM    493  OD1 ASN . 474       3.605 -22.744 -55.885  1.00 70.37           O  
ATOM    494  HN  ASN . 474       1.550 -18.528 -55.234  1.00  0.00           H  
ATOM    495 1HD2 ASN . 474       0.904 -23.306 -54.314  1.00  0.00           H  
ATOM    496 2HD2 ASN . 474       2.181 -24.432 -54.810  1.00  0.00           H  
ATOM    497  N   SER . 475       5.119 -20.125 -56.480  1.00 64.73           N  
ATOM    498  CA  SER . 475       5.932 -20.095 -57.687  1.00 77.19           C  
ATOM    499  C   SER . 475       5.950 -21.423 -58.445  1.00 72.29           C  
ATOM    500  O   SER . 475       6.395 -21.454 -59.599  1.00 81.53           O  
ATOM    501  CB  SER . 475       7.354 -19.682 -57.319  1.00 82.19           C  
ATOM    502  OG  SER . 475       7.672 -20.173 -56.030  1.00 82.80           O  
ATOM    503  HN  SER . 475       5.569 -20.265 -55.576  1.00  0.00           H  
ATOM    504  HG  SER . 475       8.557 -19.916 -55.801  1.00  0.00           H  
ATOM    505  N   VAL . 476       5.489 -22.510 -57.841  1.00 60.17           N  
ATOM    506  CA  VAL . 476       5.533 -23.812 -58.495  1.00 64.66           C  
ATOM    507  C   VAL . 476       4.365 -23.923 -59.469  1.00 75.87           C  
ATOM    508  O   VAL . 476       3.221 -23.596 -59.125  1.00 71.95           O  
ATOM    509  CB  VAL . 476       5.493 -24.942 -57.455  1.00 61.17           C  
ATOM    510  CG1 VAL . 476       5.537 -26.289 -58.147  1.00 62.98           C  
ATOM    511  CG2 VAL . 476       6.644 -24.811 -56.484  1.00 56.19           C  
ATOM    512  HN  VAL . 476       5.097 -22.434 -56.903  1.00  0.00           H  
ATOM    513  N   GLY . 477       4.652 -24.390 -60.687  1.00 75.81           N  
ATOM    514  CA  GLY . 477       3.593 -24.609 -61.659  1.00 73.88           C  
ATOM    515  C   GLY . 477       2.556 -25.593 -61.152  1.00 68.88           C  
ATOM    516  O   GLY . 477       2.855 -26.487 -60.355  1.00 61.35           O  
ATOM    517  HN  GLY . 477       5.620 -24.594 -60.937  1.00  0.00           H  
ATOM    518  N   ASP . 478       1.316 -25.425 -61.631  1.00 70.54           N  
ATOM    519  CA  ASP . 478       0.183 -26.151 -61.051  1.00 78.22           C  
ATOM    520  C   ASP . 478       0.427 -27.655 -61.053  1.00 74.17           C  
ATOM    521  O   ASP . 478       0.174 -28.343 -60.054  1.00 62.61           O  
ATOM    522  CB  ASP . 478      -1.108 -25.833 -61.812  1.00 84.31           C  
ATOM    523  CG  ASP . 478      -1.372 -24.352 -61.929  1.00 96.43           C  
ATOM    524  OD1 ASP . 478      -2.272 -23.969 -62.704  1.00109.44           O  
ATOM    525  OD2 ASP . 478      -0.679 -23.573 -61.249  1.00100.34           O1-
ATOM    526  HN  ASP . 478       1.159 -24.784 -62.409  1.00  0.00           H  
ATOM    527  N   ARG . 479       0.923 -28.176 -62.180  1.00 75.39           N  
ATOM    528  CA  ARG . 479       1.216 -29.599 -62.302  1.00 72.40           C  
ATOM    529  C   ARG . 479       2.240 -30.042 -61.259  1.00 80.04           C  
ATOM    530  O   ARG . 479       1.936 -30.870 -60.394  1.00 81.99           O  
ATOM    531  CB  ARG . 479       1.694 -29.904 -63.725  1.00 74.18           C  
ATOM    532  HN  ARG . 479       1.101 -27.562 -62.975  1.00  0.00           H  
ATOM    533  N   GLU . 480       3.453 -29.464 -61.303  1.00 82.01           N  
ATOM    534  CA  GLU . 480       4.517 -29.818 -60.358  1.00 81.74           C  
ATOM    535  C   GLU . 480       4.054 -29.752 -58.898  1.00 82.56           C  
ATOM    536  O   GLU . 480       4.443 -30.589 -58.074  1.00 82.14           O  
ATOM    537  CB  GLU . 480       5.730 -28.901 -60.556  1.00 77.66           C  
ATOM    538  CG  GLU . 480       6.567 -29.179 -61.791  1.00 98.74           C  
ATOM    539  CD  GLU . 480       6.085 -28.426 -63.021  1.00108.30           C  
ATOM    540  OE1 GLU . 480       4.857 -28.201 -63.150  1.00100.21           O  
ATOM    541  OE2 GLU . 480       6.944 -28.061 -63.858  1.00112.35           O1-
ATOM    542  HN  GLU . 480       3.639 -28.758 -62.015  1.00  0.00           H  
ATOM    543  N   TRP . 481       3.221 -28.767 -58.556  1.00 74.15           N  
ATOM    544  CA  TRP . 481       2.913 -28.538 -57.146  1.00 75.35           C  
ATOM    545  C   TRP . 481       2.063 -29.659 -56.559  1.00 78.48           C  
ATOM    546  O   TRP . 481       2.275 -30.072 -55.411  1.00 75.39           O  
ATOM    547  CB  TRP . 481       2.219 -27.192 -56.969  1.00 66.24           C  
ATOM    548  CG  TRP . 481       1.867 -26.939 -55.558  1.00 69.88           C  
ATOM    549  CD1 TRP . 481       2.723 -26.847 -54.508  1.00 68.00           C  
ATOM    550  CD2 TRP . 481       0.553 -26.755 -55.024  1.00 73.23           C  
ATOM    551  CE2 TRP . 481       0.692 -26.552 -53.641  1.00 71.01           C  
ATOM    552  CE3 TRP . 481      -0.726 -26.739 -55.584  1.00 72.80           C  
ATOM    553  NE1 TRP . 481       2.028 -26.611 -53.351  1.00 68.36           N  
ATOM    554  CZ2 TRP . 481      -0.399 -26.339 -52.805  1.00 75.51           C  
ATOM    555  CZ3 TRP . 481      -1.811 -26.522 -54.754  1.00 74.45           C  
ATOM    556  CH2 TRP . 481      -1.641 -26.325 -53.379  1.00 75.35           C  
ATOM    557  HN  TRP . 481       2.802 -28.177 -59.275  1.00  0.00           H  
ATOM    558  N   LEU . 482       1.095 -30.162 -57.325  1.00 77.70           N  
ATOM    559  CA  LEU . 482       0.274 -31.265 -56.849  1.00 72.02           C  
ATOM    560  C   LEU . 482       1.062 -32.563 -56.710  1.00 78.10           C  
ATOM    561  O   LEU . 482       0.657 -33.433 -55.929  1.00 74.63           O  
ATOM    562  CB  LEU . 482      -0.908 -31.460 -57.792  1.00 74.40           C  
ATOM    563  CG  LEU . 482      -1.906 -32.569 -57.484  1.00 73.16           C  
ATOM    564  CD1 LEU . 482      -2.580 -32.305 -56.144  1.00 72.12           C  
ATOM    565  CD2 LEU . 482      -2.918 -32.681 -58.619  1.00 71.13           C  
ATOM    566  HN  LEU . 482       0.928 -29.771 -58.252  1.00  0.00           H  
ATOM    567  N   ASP . 483       2.168 -32.721 -57.449  1.00 82.95           N  
ATOM    568  CA  ASP . 483       3.013 -33.901 -57.276  1.00 89.72           C  
ATOM    569  C   ASP . 483       3.636 -33.928 -55.890  1.00 83.03           C  
ATOM    570  O   ASP . 483       3.643 -34.970 -55.219  1.00 83.09           O  
ATOM    571  CB  ASP . 483       4.121 -33.934 -58.326  1.00103.86           C  
ATOM    572  CG  ASP . 483       3.602 -33.829 -59.727  1.00117.72           C  
ATOM    573  OD1 ASP . 483       3.682 -32.729 -60.292  1.00120.48           O  
ATOM    574  OD2 ASP . 483       3.118 -34.843 -60.270  1.00124.68           O1-
ATOM    575  HN  ASP . 483       2.422 -32.013 -58.137  1.00  0.00           H  
ATOM    576  N   LEU . 484       4.195 -32.788 -55.461  1.00 76.98           N  
ATOM    577  CA  LEU . 484       4.807 -32.706 -54.137  1.00 74.82           C  
ATOM    578  C   LEU . 484       3.822 -33.054 -53.054  1.00 73.84           C  
ATOM    579  O   LEU . 484       4.141 -33.827 -52.145  1.00 71.93           O  
ATOM    580  CB  LEU . 484       5.351 -31.311 -53.868  1.00 72.03           C  
ATOM    581  CG  LEU . 484       6.456 -30.888 -54.801  1.00 83.06           C  
ATOM    582  CD1 LEU . 484       6.526 -29.362 -54.803  1.00 79.77           C  
ATOM    583  CD2 LEU . 484       7.736 -31.562 -54.302  1.00 84.22           C  
ATOM    584  HN  LEU . 484       4.193 -31.967 -56.067  1.00  0.00           H  
ATOM    585  N   LEU . 485       2.645 -32.433 -53.093  1.00 68.01           N  
ATOM    586  CA  LEU . 485       1.586 -32.856 -52.199  1.00 67.42           C  
ATOM    587  C   LEU . 485       1.425 -34.369 -52.265  1.00 68.14           C  
ATOM    588  O   LEU . 485       1.870 -35.071 -51.349  1.00 84.12           O  
ATOM    589  CB  LEU . 485       0.298 -32.110 -52.521  1.00 67.09           C  
ATOM    590  CG  LEU . 485       0.461 -30.574 -52.493  1.00 69.84           C  
ATOM    591  CD1 LEU . 485      -0.731 -29.862 -53.109  1.00 70.48           C  
ATOM    592  CD2 LEU . 485       0.738 -29.984 -51.099  1.00 62.47           C  
ATOM    593  HN  LEU . 485       2.490 -31.666 -53.747  1.00  0.00           H  
ATOM    594  N   ARG . 486       0.924 -34.901 -53.395  1.00 63.06           N  
ATOM    595  CA  ARG . 486       0.683 -36.343 -53.508  1.00 59.57           C  
ATOM    596  C   ARG . 486       1.847 -37.160 -52.961  1.00 65.94           C  
ATOM    597  O   ARG . 486       1.638 -38.179 -52.296  1.00 70.22           O  
ATOM    598  CB  ARG . 486       0.404 -36.725 -54.970  1.00 62.55           C  
ATOM    599  HN  ARG . 486       0.709 -34.292 -54.185  1.00  0.00           H  
ATOM    600  N   GLY . 487       3.075 -36.685 -53.152  1.00 70.63           N  
ATOM    601  CA  GLY . 487       4.215 -37.449 -52.678  1.00 82.15           C  
ATOM    602  C   GLY . 487       4.420 -37.323 -51.182  1.00 85.62           C  
ATOM    603  O   GLY . 487       4.637 -38.319 -50.484  1.00 90.89           O  
ATOM    604  HN  GLY . 487       3.214 -35.793 -53.627  1.00  0.00           H  
ATOM    605  N   GLY . 488       4.371 -36.092 -50.675  1.00 79.40           N  
ATOM    606  CA  GLY . 488       4.523 -35.881 -49.247  1.00 82.71           C  
ATOM    607  C   GLY . 488       3.513 -36.659 -48.423  1.00 86.09           C  
ATOM    608  O   GLY . 488       3.845 -37.169 -47.349  1.00 87.23           O  
ATOM    609  HN  GLY . 488       4.226 -35.294 -51.293  1.00  0.00           H  
ATOM    610  N   LEU . 489       2.266 -36.771 -48.912  1.00 82.23           N  
ATOM    611  CA  LEU . 489       1.289 -37.594 -48.198  1.00 81.42           C  
ATOM    612  C   LEU . 489       1.580 -39.082 -48.369  1.00 85.71           C  
ATOM    613  O   LEU . 489       1.419 -39.853 -47.420  1.00 93.36           O  
ATOM    614  CB  LEU . 489      -0.154 -37.276 -48.620  1.00 82.00           C  
ATOM    615  CG  LEU . 489      -0.744 -35.869 -48.441  1.00 92.10           C  
ATOM    616  CD1 LEU . 489      -0.257 -34.961 -49.504  1.00100.41           C  
ATOM    617  CD2 LEU . 489      -2.297 -35.872 -48.349  1.00 95.03           C  
ATOM    618  HN  LEU . 489       2.004 -36.288 -49.771  1.00  0.00           H  
ATOM    619  N   LYS . 490       2.027 -39.512 -49.554  1.00 85.31           N  
ATOM    620  CA  LYS . 490       2.381 -40.919 -49.717  1.00 82.80           C  
ATOM    621  C   LYS . 490       3.542 -41.298 -48.803  1.00 88.02           C  
ATOM    622  O   LYS . 490       3.573 -42.400 -48.243  1.00 93.94           O  
ATOM    623  CB  LYS . 490       2.714 -41.204 -51.180  1.00 86.04           C  
ATOM    624  CG  LYS . 490       3.325 -42.581 -51.462  1.00 88.20           C  
ATOM    625  CD  LYS . 490       2.374 -43.723 -51.147  1.00 87.34           C  
ATOM    626  CE  LYS . 490       2.966 -45.055 -51.593  1.00 95.35           C  
ATOM    627  NZ  LYS . 490       2.197 -46.227 -51.084  1.00 99.87           N1+
ATOM    628  HN  LYS . 490       2.120 -38.864 -50.336  1.00  0.00           H  
ATOM    629  HZ1 LYS . 490       2.593 -47.118 -51.382  1.00  0.00           H  
ATOM    630  HZ2 LYS . 490       1.213 -46.159 -51.343  1.00  0.00           H  
ATOM    631  HZ3 LYS . 490       2.103 -46.190 -50.069  1.00  0.00           H  
ATOM    632  N   GLU . 491       4.496 -40.389 -48.615  1.00 86.05           N  
ATOM    633  CA  GLU . 491       5.612 -40.687 -47.729  1.00 90.78           C  
ATOM    634  C   GLU . 491       5.214 -40.567 -46.262  1.00 89.75           C  
ATOM    635  O   GLU . 491       5.794 -41.240 -45.406  1.00 93.40           O  
ATOM    636  CB  GLU . 491       6.797 -39.772 -48.052  1.00 96.38           C  
ATOM    637  CG  GLU . 491       8.025 -39.983 -47.173  1.00110.11           C  
ATOM    638  CD  GLU . 491       9.218 -40.537 -47.932  1.00124.03           C  
ATOM    639  OE1 GLU . 491      10.183 -40.989 -47.277  1.00126.01           O  
ATOM    640  OE2 GLU . 491       9.193 -40.519 -49.181  1.00131.47           O1-
ATOM    641  HN  GLU . 491       4.445 -39.488 -49.090  1.00  0.00           H  
ATOM    642  N   LEU . 492       4.217 -39.748 -45.948  1.00 88.98           N  
ATOM    643  CA  LEU . 492       3.794 -39.645 -44.558  1.00 92.73           C  
ATOM    644  C   LEU . 492       2.810 -40.737 -44.160  1.00 97.66           C  
ATOM    645  O   LEU . 492       2.864 -41.228 -43.027  1.00 99.95           O  
ATOM    646  CB  LEU . 492       3.187 -38.267 -44.291  1.00 85.02           C  
ATOM    647  CG  LEU . 492       4.286 -37.252 -43.982  1.00 96.59           C  
ATOM    648  CD1 LEU . 492       3.771 -35.837 -44.032  1.00 97.83           C  
ATOM    649  CD2 LEU . 492       4.900 -37.552 -42.627  1.00101.62           C  
ATOM    650  HN  LEU . 492       3.753 -39.198 -46.671  1.00  0.00           H  
ATOM    651  N   THR . 493       1.920 -41.137 -45.075  1.00 96.12           N  
ATOM    652  CA  THR . 493       0.828 -42.045 -44.754  1.00 92.54           C  
ATOM    653  C   THR . 493       0.888 -43.381 -45.479  1.00 93.88           C  
ATOM    654  O   THR . 493       0.103 -44.274 -45.140  1.00102.63           O  
ATOM    655  CB  THR . 493      -0.535 -41.395 -45.065  1.00 84.84           C  
ATOM    656  CG2 THR . 493      -0.601 -39.967 -44.538  1.00 71.37           C  
ATOM    657  OG1 THR . 493      -0.749 -41.378 -46.482  1.00 86.01           O  
ATOM    658  HN  THR . 493       2.010 -40.794 -46.031  1.00  0.00           H  
ATOM    659  HG1 THR . 493      -0.708 -42.268 -46.811  1.00  0.00           H  
ATOM    660  N   ASP . 494       1.772 -43.542 -46.465  1.00 87.58           N  
ATOM    661  CA  ASP . 494       1.877 -44.730 -47.315  1.00 92.43           C  
ATOM    662  C   ASP . 494       0.672 -44.923 -48.225  1.00 84.47           C  
ATOM    663  O   ASP . 494       0.573 -45.960 -48.886  1.00 84.82           O  
ATOM    664  CB  ASP . 494       2.092 -46.011 -46.502  1.00110.54           C  
ATOM    665  CG  ASP . 494       3.093 -45.828 -45.388  1.00128.13           C  
ATOM    666  OD1 ASP . 494       4.104 -45.127 -45.605  1.00132.16           O  
ATOM    667  OD2 ASP . 494       2.866 -46.380 -44.291  1.00136.91           O1-
ATOM    668  HN  ASP . 494       2.425 -42.779 -46.640  1.00  0.00           H  
ATOM    669  N   LEU . 495      -0.241 -43.958 -48.291  1.00 83.05           N  
ATOM    670  CA  LEU . 495      -1.436 -44.057 -49.118  1.00 84.73           C  
ATOM    671  C   LEU . 495      -1.311 -43.133 -50.320  1.00 88.17           C  
ATOM    672  O   LEU . 495      -0.918 -41.968 -50.179  1.00 87.41           O  
ATOM    673  CB  LEU . 495      -2.690 -43.699 -48.321  1.00 83.53           C  
ATOM    674  CG  LEU . 495      -2.870 -44.360 -46.961  1.00 88.38           C  
ATOM    675  CD1 LEU . 495      -3.856 -43.544 -46.124  1.00 84.54           C  
ATOM    676  CD2 LEU . 495      -3.303 -45.821 -47.117  1.00 89.09           C  
ATOM    677  HN  LEU . 495      -0.098 -43.112 -47.739  1.00  0.00           H  
ATOM    678  N   ASP . 496      -1.657 -43.654 -51.496  1.00 92.16           N  
ATOM    679  CA  ASP . 496      -1.639 -42.885 -52.739  1.00 94.53           C  
ATOM    680  C   ASP . 496      -2.918 -42.057 -52.789  1.00 90.51           C  
ATOM    681  O   ASP . 496      -3.944 -42.482 -53.319  1.00 91.60           O  
ATOM    682  CB  ASP . 496      -1.505 -43.815 -53.939  1.00104.01           C  
ATOM    683  CG  ASP . 496      -0.286 -44.730 -53.837  1.00117.79           C  
ATOM    684  OD1 ASP . 496       0.751 -44.419 -54.461  1.00121.14           O  
ATOM    685  OD2 ASP . 496      -0.362 -45.757 -53.126  1.00122.18           O1-
ATOM    686  HN  ASP . 496      -1.947 -44.631 -51.531  1.00  0.00           H  
ATOM    687  N   TYR . 497      -2.853 -40.860 -52.213  1.00 83.67           N  
ATOM    688  CA  TYR . 497      -4.016 -39.988 -52.146  1.00 78.55           C  
ATOM    689  C   TYR . 497      -4.465 -39.562 -53.538  1.00 81.42           C  
ATOM    690  O   TYR . 497      -3.651 -39.169 -54.379  1.00 77.36           O  
ATOM    691  CB  TYR . 497      -3.696 -38.753 -51.305  1.00 73.76           C  
ATOM    692  CG  TYR . 497      -4.005 -38.924 -49.841  1.00 72.03           C  
ATOM    693  CD1 TYR . 497      -5.135 -38.337 -49.279  1.00 63.81           C  
ATOM    694  CD2 TYR . 497      -3.178 -39.683 -49.017  1.00 73.10           C  
ATOM    695  CE1 TYR . 497      -5.429 -38.494 -47.942  1.00 62.49           C  
ATOM    696  CE2 TYR . 497      -3.467 -39.845 -47.673  1.00 69.61           C  
ATOM    697  CZ  TYR . 497      -4.595 -39.245 -47.143  1.00 68.41           C  
ATOM    698  OH  TYR . 497      -4.898 -39.396 -45.812  1.00 75.06           O  
ATOM    699  HN  TYR . 497      -1.970 -40.547 -51.810  1.00  0.00           H  
ATOM    700  HH  TYR . 497      -5.673 -38.984 -45.448  1.00  0.00           H  
ATOM    701  N   ARG . 498      -5.779 -39.619 -53.764  1.00 84.08           N  
ATOM    702  CA  ARG . 498      -6.357 -39.269 -55.057  1.00 82.90           C  
ATOM    703  C   ARG . 498      -6.727 -37.791 -55.073  1.00 76.81           C  
ATOM    704  O   ARG . 498      -7.480 -37.342 -54.199  1.00 75.58           O  
ATOM    705  CB  ARG . 498      -7.584 -40.125 -55.349  1.00 78.83           C  
ATOM    706  HN  ARG . 498      -6.398 -39.916 -53.010  1.00  0.00           H  
ATOM    707  N   PRO . 499      -6.212 -37.000 -56.017  1.00 72.99           N  
ATOM    708  CA  PRO . 499      -6.605 -35.586 -56.104  1.00 68.18           C  
ATOM    709  C   PRO . 499      -7.978 -35.441 -56.745  1.00 69.44           C  
ATOM    710  O   PRO . 499      -8.241 -35.994 -57.817  1.00 66.68           O  
ATOM    711  CB  PRO . 499      -5.517 -34.968 -56.988  1.00 66.45           C  
ATOM    712  CG  PRO . 499      -5.036 -36.109 -57.824  1.00 64.77           C  
ATOM    713  CD  PRO . 499      -5.130 -37.335 -56.959  1.00 63.66           C  
ATOM    714  N   ILE . 500      -8.843 -34.680 -56.084  1.00 62.81           N  
ATOM    715  CA  ILE . 500     -10.191 -34.434 -56.574  1.00 61.51           C  
ATOM    716  C   ILE . 500     -10.227 -33.249 -57.521  1.00 60.96           C  
ATOM    717  O   ILE . 500     -10.854 -33.303 -58.581  1.00 66.66           O  
ATOM    718  CB  ILE . 500     -11.133 -34.198 -55.380  1.00 67.27           C  
ATOM    719  CG1 ILE . 500     -11.555 -35.497 -54.726  1.00 72.45           C  
ATOM    720  CG2 ILE . 500     -12.356 -33.404 -55.794  1.00 71.52           C  
ATOM    721  CD1 ILE . 500     -12.293 -35.185 -53.464  1.00 78.79           C  
ATOM    722  HN  ILE . 500      -8.553 -34.254 -55.204  1.00  0.00           H  
ATOM    723  N   ALA . 501      -9.594 -32.145 -57.129  1.00 62.42           N  
ATOM    724  CA  ALA . 501      -9.695 -30.920 -57.905  1.00 62.54           C  
ATOM    725  C   ALA . 501      -8.502 -30.021 -57.608  1.00 59.99           C  
ATOM    726  O   ALA . 501      -7.850 -30.132 -56.567  1.00 51.76           O  
ATOM    727  CB  ALA . 501     -11.011 -30.183 -57.621  1.00 54.45           C  
ATOM    728  HN  ALA . 501      -9.033 -32.159 -56.277  1.00  0.00           H  
ATOM    729  N   MET . 502      -8.230 -29.126 -58.549  1.00 63.64           N  
ATOM    730  CA  MET . 502      -7.225 -28.095 -58.367  1.00 66.28           C  
ATOM    731  C   MET . 502      -7.694 -26.845 -59.091  1.00 63.84           C  
ATOM    732  O   MET . 502      -8.305 -26.931 -60.155  1.00 68.26           O  
ATOM    733  CB  MET . 502      -5.856 -28.542 -58.891  1.00 76.11           C  
ATOM    734  CG  MET . 502      -4.953 -27.387 -59.285  1.00 91.57           C  
ATOM    735  SD  MET . 502      -3.248 -27.869 -59.568  1.00105.23           S  
ATOM    736  CE  MET . 502      -2.792 -28.421 -57.928  1.00116.03           C  
ATOM    737  HN  MET . 502      -8.744 -29.164 -59.429  1.00  0.00           H  
ATOM    738  N   GLN . 503      -7.433 -25.687 -58.509  1.00 64.05           N  
ATOM    739  CA  GLN . 503      -7.744 -24.445 -59.191  1.00 61.62           C  
ATOM    740  C   GLN . 503      -6.607 -23.469 -58.944  1.00 57.79           C  
ATOM    741  O   GLN . 503      -6.081 -23.388 -57.832  1.00 53.36           O  
ATOM    742  CB  GLN . 503      -9.081 -23.855 -58.714  1.00 58.82           C  
ATOM    743  CG  GLN . 503      -9.552 -22.645 -59.508  1.00 61.99           C  
ATOM    744  CD  GLN . 503      -9.693 -22.951 -60.971  1.00 69.07           C  
ATOM    745  NE2 GLN . 503      -9.153 -22.075 -61.813  1.00 77.31           N  
ATOM    746  OE1 GLN . 503     -10.263 -23.976 -61.347  1.00 66.88           O  
ATOM    747  HN  GLN . 503      -7.013 -25.667 -57.580  1.00  0.00           H  
ATOM    748 1HE2 GLN . 503      -8.681 -21.226 -61.502  1.00  0.00           H  
ATOM    749 2HE2 GLN . 503      -9.249 -22.283 -62.807  1.00  0.00           H  
ATOM    750  N   SER . 504      -6.228 -22.744 -59.986  1.00 53.36           N  
ATOM    751  CA  SER . 504      -5.243 -21.685 -59.888  1.00 52.26           C  
ATOM    752  C   SER . 504      -5.800 -20.400 -60.478  1.00 59.43           C  
ATOM    753  O   SER . 504      -6.570 -20.418 -61.450  1.00 57.65           O  
ATOM    754  CB  SER . 504      -3.956 -22.047 -60.608  1.00 55.35           C  
ATOM    755  OG  SER . 504      -4.084 -21.731 -61.988  1.00 78.44           O  
ATOM    756  HN  SER . 504      -6.647 -22.939 -60.895  1.00  0.00           H  
ATOM    757  HG  SER . 504      -3.279 -21.957 -62.438  1.00  0.00           H  
ATOM    758  N   LEU . 505      -5.403 -19.289 -59.866  1.00 62.02           N  
ATOM    759  CA  LEU . 505      -5.596 -17.947 -60.403  1.00 64.07           C  
ATOM    760  C   LEU . 505      -4.248 -17.251 -60.228  1.00 66.53           C  
ATOM    761  O   LEU . 505      -3.972 -16.646 -59.185  1.00 55.54           O  
ATOM    762  CB  LEU . 505      -6.732 -17.208 -59.709  1.00 57.44           C  
ATOM    763  CG  LEU . 505      -6.844 -15.749 -60.152  1.00 64.12           C  
ATOM    764  CD1 LEU . 505      -7.298 -15.623 -61.616  1.00 72.90           C  
ATOM    765  CD2 LEU . 505      -7.754 -14.971 -59.218  1.00 62.86           C  
ATOM    766  HN  LEU . 505      -4.934 -19.381 -58.965  1.00  0.00           H  
ATOM    767  N   TRP . 506      -3.407 -17.365 -61.258  1.00 73.87           N  
ATOM    768  CA  TRP . 506      -2.012 -16.913 -61.243  1.00 73.07           C  
ATOM    769  C   TRP . 506      -1.309 -17.685 -60.132  1.00 66.56           C  
ATOM    770  O   TRP . 506      -1.231 -18.922 -60.240  1.00 64.91           O  
ATOM    771  CB  TRP . 506      -1.972 -15.385 -61.171  1.00 82.94           C  
ATOM    772  CG  TRP . 506      -2.670 -14.726 -62.352  1.00101.54           C  
ATOM    773  CD1 TRP . 506      -3.546 -15.313 -63.226  1.00109.21           C  
ATOM    774  CD2 TRP . 506      -2.518 -13.373 -62.796  1.00113.70           C  
ATOM    775  CE2 TRP . 506      -3.341 -13.209 -63.930  1.00119.50           C  
ATOM    776  CE3 TRP . 506      -1.773 -12.282 -62.341  1.00120.92           C  
ATOM    777  NE1 TRP . 506      -3.958 -14.408 -64.169  1.00116.02           N  
ATOM    778  CZ2 TRP . 506      -3.438 -11.999 -64.615  1.00126.20           C  
ATOM    779  CZ3 TRP . 506      -1.872 -11.081 -63.022  1.00126.39           C  
ATOM    780  CH2 TRP . 506      -2.697 -10.950 -64.146  1.00127.87           C  
ATOM    781  HN  TRP . 506      -3.758 -17.796 -62.113  1.00  0.00           H  
ATOM    782  N   ASN . 507      -0.825 -17.047 -59.062  1.00 63.44           N  
ATOM    783  CA  ASN . 507      -0.100 -17.743 -58.001  1.00 66.63           C  
ATOM    784  C   ASN . 507      -0.975 -18.106 -56.785  1.00 67.88           C  
ATOM    785  O   ASN . 507      -0.435 -18.429 -55.719  1.00 67.27           O  
ATOM    786  CB  ASN . 507       1.099 -16.902 -57.568  1.00 65.82           C  
ATOM    787  CG  ASN . 507       1.916 -16.438 -58.749  1.00 85.07           C  
ATOM    788  ND2 ASN . 507       1.737 -15.178 -59.139  1.00 96.22           N  
ATOM    789  OD1 ASN . 507       2.681 -17.211 -59.327  1.00 90.09           O  
ATOM    790  HN  ASN . 507      -0.966 -16.040 -58.983  1.00  0.00           H  
ATOM    791 1HD2 ASN . 507       1.103 -14.538 -58.660  1.00  0.00           H  
ATOM    792 2HD2 ASN . 507       2.289 -14.864 -59.937  1.00  0.00           H  
ATOM    793  N   ILE . 508      -2.298 -18.074 -56.918  1.00 55.89           N  
ATOM    794  CA  ILE . 508      -3.207 -18.552 -55.881  1.00 57.17           C  
ATOM    795  C   ILE . 508      -3.649 -19.956 -56.264  1.00 58.49           C  
ATOM    796  O   ILE . 508      -4.272 -20.143 -57.315  1.00 66.52           O  
ATOM    797  CB  ILE . 508      -4.420 -17.623 -55.726  1.00 54.86           C  
ATOM    798  CG1 ILE . 508      -3.950 -16.191 -55.468  1.00 49.66           C  
ATOM    799  CG2 ILE . 508      -5.347 -18.153 -54.631  1.00 53.34           C  
ATOM    800  CD1 ILE . 508      -4.921 -15.143 -55.934  1.00 53.64           C  
ATOM    801  HN  ILE . 508      -2.694 -17.700 -57.780  1.00  0.00           H  
ATOM    802  N   LYS . 509      -3.347 -20.945 -55.419  1.00 52.66           N  
ATOM    803  CA  LYS . 509      -3.610 -22.336 -55.771  1.00 58.98           C  
ATOM    804  C   LYS . 509      -4.209 -23.094 -54.596  1.00 54.91           C  
ATOM    805  O   LYS . 509      -3.745 -22.962 -53.457  1.00 52.84           O  
ATOM    806  CB  LYS . 509      -2.330 -23.057 -56.215  1.00 65.33           C  
ATOM    807  CG  LYS . 509      -1.565 -22.357 -57.322  1.00 62.69           C  
ATOM    808  CD  LYS . 509      -0.200 -22.973 -57.511  1.00 56.36           C  
ATOM    809  CE  LYS . 509       0.632 -22.102 -58.416  1.00 67.53           C  
ATOM    810  NZ  LYS . 509       0.183 -22.195 -59.819  1.00 73.77           N1+
ATOM    811  HN  LYS . 509      -2.927 -20.725 -54.516  1.00  0.00           H  
ATOM    812  HZ1 LYS . 509       0.746 -21.605 -60.432  1.00  0.00           H  
ATOM    813  HZ2 LYS . 509      -0.811 -21.983 -59.908  1.00  0.00           H  
ATOM    814  HZ3 LYS . 509       0.168 -23.162 -60.143  1.00  0.00           H  
ATOM    815  N   VAL . 510      -5.225 -23.907 -54.894  1.00 48.94           N  
ATOM    816  CA  VAL . 510      -5.819 -24.843 -53.943  1.00 43.72           C  
ATOM    817  C   VAL . 510      -5.886 -26.223 -54.585  1.00 49.32           C  
ATOM    818  O   VAL . 510      -6.107 -26.348 -55.795  1.00 59.92           O  
ATOM    819  CB  VAL . 510      -7.225 -24.395 -53.482  1.00 40.03           C  
ATOM    820  CG1 VAL . 510      -8.215 -24.396 -54.656  1.00 42.57           C  
ATOM    821  CG2 VAL . 510      -7.728 -25.300 -52.374  1.00 39.16           C  
ATOM    822  HN  VAL . 510      -5.608 -23.873 -55.839  1.00  0.00           H  
ATOM    823  N   ALA . 511      -5.672 -27.256 -53.781  1.00 50.42           N  
ATOM    824  CA  ALA . 511      -5.840 -28.628 -54.231  1.00 56.41           C  
ATOM    825  C   ALA . 511      -6.493 -29.416 -53.109  1.00 62.22           C  
ATOM    826  O   ALA . 511      -6.257 -29.137 -51.929  1.00 66.68           O  
ATOM    827  CB  ALA . 511      -4.503 -29.271 -54.633  1.00 48.49           C  
ATOM    828  HN  ALA . 511      -5.381 -27.083 -52.819  1.00  0.00           H  
ATOM    829  N   VAL . 512      -7.333 -30.380 -53.480  1.00 57.81           N  
ATOM    830  CA  VAL . 512      -8.009 -31.253 -52.528  1.00 54.33           C  
ATOM    831  C   VAL . 512      -7.660 -32.683 -52.893  1.00 56.98           C  
ATOM    832  O   VAL . 512      -7.868 -33.101 -54.042  1.00 57.89           O  
ATOM    833  CB  VAL . 512      -9.536 -31.046 -52.527  1.00 55.53           C  
ATOM    834  CG1 VAL . 512     -10.223 -32.086 -51.625  1.00 50.76           C  
ATOM    835  CG2 VAL . 512      -9.885 -29.646 -52.076  1.00 49.53           C  
ATOM    836  HN  VAL . 512      -7.512 -30.514 -54.475  1.00  0.00           H  
ATOM    837  N   LEU . 513      -7.132 -33.429 -51.922  1.00 57.35           N  
ATOM    838  CA  LEU . 513      -6.868 -34.851 -52.074  1.00 66.32           C  
ATOM    839  C   LEU . 513      -7.627 -35.631 -51.006  1.00 70.79           C  
ATOM    840  O   LEU . 513      -7.985 -35.098 -49.953  1.00 71.12           O  
ATOM    841  CB  LEU . 513      -5.366 -35.156 -52.002  1.00 65.45           C  
ATOM    842  CG  LEU . 513      -4.493 -34.290 -52.913  1.00 73.53           C  
ATOM    843  CD1 LEU . 513      -3.878 -33.139 -52.125  1.00 70.00           C  
ATOM    844  CD2 LEU . 513      -3.425 -35.123 -53.657  1.00 77.48           C  
ATOM    845  HN  LEU . 513      -6.903 -32.983 -51.034  1.00  0.00           H  
ATOM    846  N   VAL . 514      -7.870 -36.908 -51.288  1.00 71.42           N  
ATOM    847  CA  VAL . 514      -8.792 -37.712 -50.499  1.00 70.87           C  
ATOM    848  C   VAL . 514      -8.241 -39.121 -50.329  1.00 71.72           C  
ATOM    849  O   VAL . 514      -7.552 -39.646 -51.213  1.00 64.99           O  
ATOM    850  CB  VAL . 514     -10.190 -37.706 -51.155  1.00 78.71           C  
ATOM    851  CG1 VAL . 514     -10.986 -38.919 -50.846  1.00 77.10           C  
ATOM    852  CG2 VAL . 514     -10.926 -36.517 -50.721  1.00 82.84           C  
ATOM    853  HN  VAL . 514      -7.395 -37.337 -52.082  1.00  0.00           H  
ATOM    854  N   LYS . 515      -8.510 -39.707 -49.160  1.00 73.70           N  
ATOM    855  CA  LYS . 515      -8.181 -41.101 -48.908  1.00 79.68           C  
ATOM    856  C   LYS . 515      -8.772 -41.973 -50.009  1.00 79.02           C  
ATOM    857  O   LYS . 515      -9.962 -41.833 -50.333  1.00 77.55           O  
ATOM    858  CB  LYS . 515      -8.720 -41.547 -47.547  1.00 84.56           C  
ATOM    859  CG  LYS . 515      -7.685 -41.611 -46.425  1.00 88.66           C  
ATOM    860  CD  LYS . 515      -8.281 -42.247 -45.169  1.00 90.63           C  
ATOM    861  CE  LYS . 515      -7.216 -42.522 -44.118  1.00 92.66           C  
ATOM    862  NZ  LYS . 515      -7.765 -43.247 -42.942  1.00 95.23           N1+
ATOM    863  HN  LYS . 515      -8.958 -39.162 -48.424  1.00  0.00           H  
ATOM    864  HZ1 LYS . 515      -7.051 -43.431 -42.237  1.00  0.00           H  
ATOM    865  HZ2 LYS . 515      -8.236 -44.106 -43.225  1.00  0.00           H  
ATOM    866  HZ3 LYS . 515      -8.561 -42.751 -42.541  1.00  0.00           H  
ATOM    867  N   PRO . 516      -7.992 -42.868 -50.600  1.00 79.82           N  
ATOM    868  CA  PRO . 516      -8.492 -43.663 -51.734  1.00 84.56           C  
ATOM    869  C   PRO . 516      -9.772 -44.438 -51.443  1.00 88.38           C  
ATOM    870  O   PRO . 516     -10.532 -44.736 -52.369  1.00 86.35           O  
ATOM    871  CB  PRO . 516      -7.321 -44.602 -52.036  1.00 85.29           C  
ATOM    872  CG  PRO . 516      -6.112 -43.841 -51.570  1.00 81.46           C  
ATOM    873  CD  PRO . 516      -6.551 -43.056 -50.370  1.00 79.59           C  
ATOM    874  N   GLU . 517     -10.045 -44.752 -50.173  1.00 94.71           N  
ATOM    875  CA  GLU . 517     -11.289 -45.440 -49.841  1.00 98.45           C  
ATOM    876  C   GLU . 517     -12.526 -44.565 -50.018  1.00104.45           C  
ATOM    877  O   GLU . 517     -13.642 -45.072 -49.863  1.00111.39           O  
ATOM    878  CB  GLU . 517     -11.237 -45.966 -48.406  1.00102.87           C  
ATOM    879  CG  GLU . 517     -10.653 -44.989 -47.399  1.00109.35           C  
ATOM    880  CD  GLU . 517     -10.719 -45.507 -45.972  1.00123.07           C  
ATOM    881  OE1 GLU . 517     -11.837 -45.793 -45.498  1.00130.38           O  
ATOM    882  OE2 GLU . 517      -9.655 -45.637 -45.328  1.00125.70           O1-
ATOM    883  HN  GLU . 517      -9.384 -44.511 -49.435  1.00  0.00           H  
ATOM    884  N   HIS . 518     -12.367 -43.277 -50.335  1.00101.00           N  
ATOM    885  CA  HIS . 518     -13.503 -42.382 -50.532  1.00 98.32           C  
ATOM    886  C   HIS . 518     -13.570 -41.804 -51.939  1.00 94.45           C  
ATOM    887  O   HIS . 518     -14.345 -40.869 -52.169  1.00 91.96           O  
ATOM    888  CB  HIS . 518     -13.468 -41.232 -49.523  1.00100.21           C  
ATOM    889  CG  HIS . 518     -13.226 -41.672 -48.115  1.00110.50           C  
ATOM    890  CD2 HIS . 518     -12.198 -41.427 -47.269  1.00110.73           C  
ATOM    891  ND1 HIS . 518     -14.114 -42.465 -47.420  1.00118.99           N  
ATOM    892  CE1 HIS . 518     -13.641 -42.692 -46.208  1.00120.68           C  
ATOM    893  NE2 HIS . 518     -12.480 -42.074 -46.090  1.00116.06           N  
ATOM    894  HN  HIS . 518     -11.422 -42.908 -50.443  1.00  0.00           H  
ATOM    895  N   GLU . 519     -12.779 -42.324 -52.882  1.00 90.43           N  
ATOM    896  CA  GLU . 519     -12.738 -41.733 -54.217  1.00 85.77           C  
ATOM    897  C   GLU . 519     -14.114 -41.768 -54.873  1.00 83.53           C  
ATOM    898  O   GLU . 519     -14.569 -40.769 -55.445  1.00 79.76           O  
ATOM    899  CB  GLU . 519     -11.697 -42.455 -55.077  1.00 86.38           C  
ATOM    900  CG  GLU . 519     -11.848 -43.969 -55.094  1.00 98.46           C  
ATOM    901  CD  GLU . 519     -10.642 -44.672 -55.687  1.00108.67           C  
ATOM    902  OE1 GLU . 519      -9.686 -43.973 -56.084  1.00110.86           O  
ATOM    903  OE2 GLU . 519     -10.647 -45.922 -55.754  1.00113.10           O1-
ATOM    904  HN  GLU . 519     -12.201 -43.137 -52.669  1.00  0.00           H  
ATOM    905  N   ASN . 520     -14.805 -42.901 -54.774  1.00 80.00           N  
ATOM    906  CA  ASN . 520     -16.134 -43.053 -55.347  1.00 85.25           C  
ATOM    907  C   ASN . 520     -17.247 -42.625 -54.394  1.00 82.99           C  
ATOM    908  O   ASN . 520     -18.420 -42.884 -54.676  1.00 89.73           O  
ATOM    909  CB  ASN . 520     -16.347 -44.499 -55.805  1.00 87.08           C  
ATOM    910  CG  ASN . 520     -15.681 -44.787 -57.132  1.00 91.17           C  
ATOM    911  ND2 ASN . 520     -16.139 -45.830 -57.807  1.00106.63           N  
ATOM    912  OD1 ASN . 520     -14.776 -44.074 -57.556  1.00 97.28           O  
ATOM    913  HN  ASN . 520     -14.389 -43.690 -54.279  1.00  0.00           H  
ATOM    914 1HD2 ASN . 520     -15.690 -46.024 -58.702  1.00  0.00           H  
ATOM    915 2HD2 ASN . 520     -16.891 -46.422 -57.455  1.00  0.00           H  
ATOM    916  N   ARG . 521     -16.910 -41.984 -53.280  1.00 76.48           N  
ATOM    917  CA  ARG . 521     -17.894 -41.341 -52.426  1.00 77.50           C  
ATOM    918  C   ARG . 521     -18.053 -39.869 -52.752  1.00 75.96           C  
ATOM    919  O   ARG . 521     -18.771 -39.163 -52.041  1.00 80.50           O  
ATOM    920  CB  ARG . 521     -17.513 -41.510 -50.953  1.00 82.73           C  
ATOM    921  CG  ARG . 521     -17.940 -42.848 -50.376  1.00 96.91           C  
ATOM    922  CD  ARG . 521     -17.290 -43.130 -49.032  1.00106.51           C  
ATOM    923  NE  ARG . 521     -16.800 -44.505 -48.964  1.00116.17           N  
ATOM    924  CZ  ARG . 521     -16.298 -45.077 -47.874  1.00116.42           C  
ATOM    925  NH1 ARG . 521     -16.218 -44.397 -46.739  1.00114.56           N1+
ATOM    926  NH2 ARG . 521     -15.875 -46.333 -47.918  1.00116.78           N  
ATOM    927  HN  ARG . 521     -15.926 -41.942 -53.015  1.00  0.00           H  
ATOM    928  HE  ARG . 521     -16.846 -45.066 -49.814  1.00  0.00           H  
ATOM    929 1HH1 ARG . 521     -15.833 -44.836 -45.903  1.00  0.00           H  
ATOM    930 2HH1 ARG . 521     -16.543 -43.431 -46.705  1.00  0.00           H  
ATOM    931 1HH2 ARG . 521     -15.490 -46.772 -47.082  1.00  0.00           H  
ATOM    932 2HH2 ARG . 521     -15.937 -46.856 -48.791  1.00  0.00           H  
ATOM    933  N   ILE . 522     -17.412 -39.398 -53.816  1.00 73.63           N  
ATOM    934  CA  ILE . 522     -17.326 -37.979 -54.132  1.00 68.25           C  
ATOM    935  C   ILE . 522     -17.916 -37.730 -55.514  1.00 74.33           C  
ATOM    936  O   ILE . 522     -17.691 -38.504 -56.453  1.00 73.43           O  
ATOM    937  CB  ILE . 522     -15.868 -37.493 -54.034  1.00 67.71           C  
ATOM    938  CG1 ILE . 522     -15.511 -37.298 -52.554  1.00 75.66           C  
ATOM    939  CG2 ILE . 522     -15.655 -36.214 -54.842  1.00 60.16           C  
ATOM    940  CD1 ILE . 522     -14.133 -37.771 -52.169  1.00 76.89           C  
ATOM    941  HN  ILE . 522     -16.958 -40.063 -54.442  1.00  0.00           H  
ATOM    942  N   SER . 523     -18.692 -36.652 -55.625  1.00 73.25           N  
ATOM    943  CA  SER . 523     -19.430 -36.345 -56.841  1.00 71.51           C  
ATOM    944  C   SER . 523     -19.584 -34.838 -56.963  1.00 56.76           C  
ATOM    945  O   SER . 523     -19.315 -34.090 -56.020  1.00 57.44           O  
ATOM    946  CB  SER . 523     -20.810 -37.027 -56.851  1.00 71.81           C  
ATOM    947  OG  SER . 523     -21.635 -36.528 -55.812  1.00 70.11           O  
ATOM    948  HN  SER . 523     -18.771 -36.019 -54.829  1.00  0.00           H  
ATOM    949  HG  SER . 523     -22.487 -36.949 -55.818  1.00  0.00           H  
ATOM    950  N   HIS . 524     -20.014 -34.406 -58.149  1.00 69.46           N  
ATOM    951  CA  HIS . 524     -20.376 -33.013 -58.426  1.00 69.80           C  
ATOM    952  C   HIS . 524     -19.242 -32.062 -58.066  1.00 70.65           C  
ATOM    953  O   HIS . 524     -19.426 -31.041 -57.398  1.00 69.36           O  
ATOM    954  CB  HIS . 524     -21.673 -32.639 -57.713  1.00 71.83           C  
ATOM    955  CG  HIS . 524     -22.868 -33.374 -58.240  1.00 86.44           C  
ATOM    956  CD2 HIS . 524     -23.771 -33.040 -59.193  1.00 86.47           C  
ATOM    957  ND1 HIS . 524     -23.215 -34.636 -57.809  1.00 92.01           N  
ATOM    958  CE1 HIS . 524     -24.294 -35.039 -58.455  1.00 97.47           C  
ATOM    959  NE2 HIS . 524     -24.651 -34.090 -59.301  1.00 96.35           N  
ATOM    960  HN  HIS . 524     -20.096 -35.084 -58.907  1.00  0.00           H  
ATOM    961  N   VAL . 525     -18.050 -32.407 -58.532  1.00 69.83           N  
ATOM    962  CA  VAL . 525     -16.857 -31.639 -58.215  1.00 62.04           C  
ATOM    963  C   VAL . 525     -16.833 -30.395 -59.085  1.00 66.45           C  
ATOM    964  O   VAL . 525     -16.770 -30.482 -60.314  1.00 82.90           O  
ATOM    965  CB  VAL . 525     -15.600 -32.486 -58.409  1.00 58.51           C  
ATOM    966  CG1 VAL . 525     -14.363 -31.645 -58.172  1.00 57.39           C  
ATOM    967  CG2 VAL . 525     -15.660 -33.669 -57.455  1.00 58.59           C  
ATOM    968  HN  VAL . 525     -17.968 -33.231 -59.127  1.00  0.00           H  
ATOM    969  N   SER . 526     -16.898 -29.237 -58.451  1.00 61.43           N  
ATOM    970  CA  SER . 526     -16.856 -27.963 -59.139  1.00 59.88           C  
ATOM    971  C   SER . 526     -15.559 -27.229 -58.800  1.00 55.06           C  
ATOM    972  O   SER . 526     -14.919 -27.488 -57.774  1.00 53.75           O  
ATOM    973  CB  SER . 526     -18.077 -27.116 -58.755  1.00 63.20           C  
ATOM    974  OG  SER . 526     -18.201 -25.966 -59.575  1.00 74.44           O  
ATOM    975  HN  SER . 526     -16.981 -29.241 -57.434  1.00  0.00           H  
ATOM    976  HG  SER . 526     -18.957 -25.442 -59.337  1.00  0.00           H  
ATOM    977  N   THR . 527     -15.161 -26.321 -59.681  1.00 51.98           N  
ATOM    978  CA  THR . 527     -14.048 -25.424 -59.412  1.00 58.34           C  
ATOM    979  C   THR . 527     -14.412 -24.050 -59.942  1.00 65.86           C  
ATOM    980  O   THR . 527     -15.191 -23.922 -60.893  1.00 67.66           O  
ATOM    981  CB  THR . 527     -12.732 -25.883 -60.068  1.00 60.65           C  
ATOM    982  CG2 THR . 527     -12.269 -27.213 -59.502  1.00 59.84           C  
ATOM    983  OG1 THR . 527     -12.923 -26.011 -61.484  1.00 75.98           O  
ATOM    984  HN  THR . 527     -15.650 -26.250 -60.573  1.00  0.00           H  
ATOM    985  HG1 THR . 527     -12.111 -26.294 -61.889  1.00  0.00           H  
ATOM    986  N   SER . 528     -13.835 -23.023 -59.325  1.00 62.71           N  
ATOM    987  CA  SER . 528     -14.029 -21.667 -59.812  1.00 67.98           C  
ATOM    988  C   SER . 528     -12.901 -20.785 -59.297  1.00 57.69           C  
ATOM    989  O   SER . 528     -12.184 -21.134 -58.355  1.00 54.57           O  
ATOM    990  CB  SER . 528     -15.397 -21.110 -59.390  1.00 81.13           C  
ATOM    991  OG  SER . 528     -15.696 -19.901 -60.068  1.00 88.57           O  
ATOM    992  HN  SER . 528     -13.252 -23.188 -58.504  1.00  0.00           H  
ATOM    993  HG  SER . 528     -16.542 -19.557 -59.807  1.00  0.00           H  
ATOM    994  N   SER . 529     -12.758 -19.633 -59.937  1.00 51.11           N  
ATOM    995  CA  SER . 529     -11.824 -18.610 -59.507  1.00 63.11           C  
ATOM    996  C   SER . 529     -12.460 -17.260 -59.776  1.00 65.92           C  
ATOM    997  O   SER . 529     -13.278 -17.125 -60.688  1.00 71.78           O  
ATOM    998  CB  SER . 529     -10.484 -18.715 -60.248  1.00 68.95           C  
ATOM    999  OG  SER . 529     -10.560 -18.023 -61.478  1.00 82.34           O  
ATOM   1000  HN  SER . 529     -13.328 -19.459 -60.765  1.00  0.00           H  
ATOM   1001  HG  SER . 529      -9.731 -18.088 -61.937  1.00  0.00           H  
ATOM   1002  N   VAL . 530     -12.095 -16.257 -58.984  1.00 62.99           N  
ATOM   1003  CA  VAL . 530     -12.564 -14.904 -59.254  1.00 69.15           C  
ATOM   1004  C   VAL . 530     -11.449 -13.920 -58.948  1.00 71.50           C  
ATOM   1005  O   VAL . 530     -10.710 -14.072 -57.970  1.00 74.62           O  
ATOM   1006  CB  VAL . 530     -13.857 -14.568 -58.479  1.00 78.22           C  
ATOM   1007  CG1 VAL . 530     -13.591 -14.425 -56.999  1.00 78.80           C  
ATOM   1008  CG2 VAL . 530     -14.498 -13.311 -59.046  1.00 92.56           C  
ATOM   1009  HN  VAL . 530     -11.485 -16.435 -58.186  1.00  0.00           H  
ATOM   1010  N   LYS . 531     -11.309 -12.927 -59.816  1.00 82.72           N  
ATOM   1011  CA  LYS . 531     -10.248 -11.931 -59.722  1.00 94.74           C  
ATOM   1012  C   LYS . 531     -10.851 -10.718 -59.046  1.00102.31           C  
ATOM   1013  O   LYS . 531     -11.536  -9.917 -59.685  1.00101.83           O  
ATOM   1014  CB  LYS . 531      -9.694 -11.566 -61.097  1.00105.72           C  
ATOM   1015  CG  LYS . 531      -9.744 -12.684 -62.144  1.00115.42           C  
ATOM   1016  CD  LYS . 531     -11.138 -12.845 -62.779  1.00119.62           C  
ATOM   1017  CE  LYS . 531     -11.249 -14.159 -63.535  1.00118.74           C  
ATOM   1018  NZ  LYS . 531     -12.664 -14.479 -63.873  1.00121.65           N1+
ATOM   1019  HN  LYS . 531     -11.975 -12.857 -60.586  1.00  0.00           H  
ATOM   1020  HZ1 LYS . 531     -12.738 -15.361 -64.380  1.00  0.00           H  
ATOM   1021  HZ2 LYS . 531     -13.107 -13.716 -64.385  1.00  0.00           H  
ATOM   1022  HZ3 LYS . 531     -13.255 -14.476 -63.042  1.00  0.00           H  
ATOM   1023  N   THR . 532     -10.626 -10.595 -57.744  1.00108.11           N  
ATOM   1024  CA  THR . 532     -11.074  -9.395 -57.065  1.00116.70           C  
ATOM   1025  C   THR . 532     -10.245  -8.208 -57.514  1.00123.66           C  
ATOM   1026  O   THR . 532      -9.118  -8.342 -58.000  1.00134.35           O  
ATOM   1027  CB  THR . 532     -10.971  -9.524 -55.545  1.00112.52           C  
ATOM   1028  CG2 THR . 532     -12.134 -10.290 -54.999  1.00104.98           C  
ATOM   1029  OG1 THR . 532      -9.744 -10.171 -55.188  1.00114.32           O  
ATOM   1030  HN  THR . 532     -10.146 -11.333 -57.229  1.00  0.00           H  
ATOM   1031  HG1 THR . 532      -9.680 -10.251 -54.244  1.00  0.00           H  
ATOM   1032  N   GLY . 533     -10.823  -7.032 -57.348  1.00125.11           N  
ATOM   1033  CA  GLY . 533     -10.048  -5.834 -57.520  1.00124.80           C  
ATOM   1034  C   GLY . 533     -10.648  -4.828 -58.467  1.00133.86           C  
ATOM   1035  O   GLY . 533     -10.401  -4.860 -59.678  1.00134.18           O  
ATOM   1036  HN  GLY . 533     -11.811  -6.975 -57.100  1.00  0.00           H  
ATOM   1037  N   ILE . 534     -11.457  -3.933 -57.913  1.00143.08           N  
ATOM   1038  CA  ILE . 534     -11.765  -2.693 -58.602  1.00157.82           C  
ATOM   1039  C   ILE . 534     -10.424  -2.003 -58.827  1.00167.83           C  
ATOM   1040  O   ILE . 534      -9.792  -1.514 -57.883  1.00174.75           O  
ATOM   1041  CB  ILE . 534     -12.771  -1.832 -57.808  1.00156.84           C  
ATOM   1042  CG1 ILE . 534     -13.112  -0.548 -58.570  1.00157.90           C  
ATOM   1043  CG2 ILE . 534     -12.303  -1.584 -56.357  1.00154.20           C  
ATOM   1044  CD1 ILE . 534     -14.580  -0.163 -58.479  1.00157.24           C  
ATOM   1045  HN  ILE . 534     -11.865  -4.118 -56.997  1.00  0.00           H  
ATOM   1046  N   ALA . 535      -9.957  -2.017 -60.076  1.00169.46           N  
ATOM   1047  CA  ALA . 535      -8.601  -1.587 -60.410  1.00168.17           C  
ATOM   1048  C   ALA . 535      -7.574  -2.285 -59.522  1.00167.23           C  
ATOM   1049  O   ALA . 535      -6.671  -1.648 -58.975  1.00166.26           O  
ATOM   1050  CB  ALA . 535      -8.461  -0.065 -60.315  1.00169.11           C  
ATOM   1051  HN  ALA . 535     -10.569  -2.340 -60.826  1.00  0.00           H  
ATOM   1052  N   ASN . 536      -7.737  -3.604 -59.353  1.00166.54           N  
ATOM   1053  CA  ASN . 536      -6.776  -4.431 -58.625  1.00166.46           C  
ATOM   1054  C   ASN . 536      -5.368  -4.080 -59.064  1.00171.13           C  
ATOM   1055  O   ASN . 536      -5.007  -4.266 -60.233  1.00179.13           O  
ATOM   1056  CB  ASN . 536      -7.035  -5.920 -58.877  1.00160.63           C  
ATOM   1057  CG  ASN . 536      -6.317  -6.824 -57.876  1.00150.45           C  
ATOM   1058  ND2 ASN . 536      -6.776  -8.065 -57.766  1.00142.30           N  
ATOM   1059  OD1 ASN . 536      -5.353  -6.416 -57.227  1.00150.62           O  
ATOM   1060  HN  ASN . 536      -8.565  -4.049 -59.748  1.00  0.00           H  
ATOM   1061 1HD2 ASN . 536      -7.574  -8.403 -58.303  1.00  0.00           H  
ATOM   1062 2HD2 ASN . 536      -6.297  -8.668 -57.098  1.00  0.00           H  
ATOM   1063  N   THR . 537      -4.575  -3.548 -58.138  1.00164.58           N  
ATOM   1064  CA  THR . 537      -3.390  -2.847 -58.594  1.00158.87           C  
ATOM   1065  C   THR . 537      -2.334  -3.853 -59.065  1.00156.82           C  
ATOM   1066  O   THR . 537      -2.068  -3.894 -60.267  1.00164.30           O  
ATOM   1067  CB  THR . 537      -2.901  -1.852 -57.535  1.00149.88           C  
ATOM   1068  CG2 THR . 537      -3.786  -0.594 -57.605  1.00152.23           C  
ATOM   1069  OG1 THR . 537      -2.989  -2.417 -56.218  1.00137.56           O  
ATOM   1070  HN  THR . 537      -4.792  -3.630 -57.145  1.00  0.00           H  
ATOM   1071  HG1 THR . 537      -2.686  -1.800 -55.562  1.00  0.00           H  
ATOM   1072  N   LEU . 538      -1.784  -4.723 -58.201  1.00147.77           N  
ATOM   1073  CA  LEU . 538      -0.921  -5.757 -58.788  1.00139.35           C  
ATOM   1074  C   LEU . 538      -1.749  -6.800 -59.530  1.00134.65           C  
ATOM   1075  O   LEU . 538      -1.371  -7.227 -60.623  1.00142.15           O  
ATOM   1076  CB  LEU . 538      -0.009  -6.435 -57.747  1.00130.08           C  
ATOM   1077  CG  LEU . 538       1.191  -7.239 -58.331  1.00123.38           C  
ATOM   1078  CD1 LEU . 538       0.877  -8.621 -58.954  1.00118.26           C  
ATOM   1079  CD2 LEU . 538       2.353  -7.377 -57.355  1.00119.03           C  
ATOM   1080  HN  LEU . 538      -1.956  -4.669 -57.197  1.00  0.00           H  
ATOM   1081  N   GLY . 539      -2.882  -7.210 -58.978  1.00121.18           N  
ATOM   1082  CA  GLY . 539      -3.736  -8.132 -59.691  1.00111.27           C  
ATOM   1083  C   GLY . 539      -3.481  -9.589 -59.405  1.00101.02           C  
ATOM   1084  O   GLY . 539      -3.953 -10.446 -60.161  1.00 92.77           O  
ATOM   1085  HN  GLY . 539      -3.150  -6.876 -58.052  1.00  0.00           H  
ATOM   1086  N   ASN . 540      -2.737  -9.901 -58.346  1.00101.22           N  
ATOM   1087  CA  ASN . 540      -2.638 -11.264 -57.846  1.00 95.60           C  
ATOM   1088  C   ASN . 540      -3.591 -11.503 -56.683  1.00 74.55           C  
ATOM   1089  O   ASN . 540      -3.360 -12.400 -55.867  1.00 75.86           O  
ATOM   1090  CB  ASN . 540      -1.197 -11.595 -57.444  1.00100.85           C  
ATOM   1091  CG  ASN . 540      -0.681 -10.730 -56.298  1.00101.33           C  
ATOM   1092  ND2 ASN . 540       0.344 -11.220 -55.605  1.00 97.51           N  
ATOM   1093  OD1 ASN . 540      -1.187  -9.636 -56.047  1.00102.79           O  
ATOM   1094  HN  ASN . 540      -2.220  -9.161 -57.870  1.00  0.00           H  
ATOM   1095 1HD2 ASN . 540       0.689 -10.642 -54.839  1.00  0.00           H  
ATOM   1096 2HD2 ASN . 540       0.763 -12.126 -55.813  1.00  0.00           H  
ATOM   1097  N   LYS . 541      -4.663 -10.718 -56.599  1.00 63.87           N  
ATOM   1098  CA  LYS . 541      -5.609 -10.784 -55.492  1.00 66.62           C  
ATOM   1099  C   LYS . 541      -6.950 -11.318 -55.979  1.00 67.23           C  
ATOM   1100  O   LYS . 541      -7.509 -10.817 -56.959  1.00 77.15           O  
ATOM   1101  CB  LYS . 541      -5.780  -9.414 -54.832  1.00 55.50           C  
ATOM   1102  CG  LYS . 541      -4.960  -9.253 -53.560  1.00 59.80           C  
ATOM   1103  CD  LYS . 541      -3.457  -9.252 -53.827  1.00 68.53           C  
ATOM   1104  CE  LYS . 541      -2.641  -9.132 -52.552  1.00 68.71           C  
ATOM   1105  NZ  LYS . 541      -1.276  -8.617 -52.848  1.00 71.76           N1+
ATOM   1106  HN  LYS . 541      -4.830 -10.040 -57.343  1.00  0.00           H  
ATOM   1107  HZ1 LYS . 541      -0.728  -8.536 -51.992  1.00  0.00           H  
ATOM   1108  HZ2 LYS . 541      -1.307  -7.736 -53.361  1.00  0.00           H  
ATOM   1109  HZ3 LYS . 541      -0.801  -9.186 -53.549  1.00  0.00           H  
ATOM   1110  N   GLY . 542      -7.455 -12.332 -55.290  1.00 61.48           N  
ATOM   1111  CA  GLY . 542      -8.699 -12.965 -55.678  1.00 61.23           C  
ATOM   1112  C   GLY . 542      -8.892 -14.223 -54.862  1.00 59.98           C  
ATOM   1113  O   GLY . 542      -8.328 -14.357 -53.778  1.00 62.73           O  
ATOM   1114  HN  GLY . 542      -6.957 -12.674 -54.468  1.00  0.00           H  
ATOM   1115  N   ALA . 543      -9.672 -15.150 -55.401  1.00 58.50           N  
ATOM   1116  CA  ALA . 543      -9.878 -16.411 -54.711  1.00 58.20           C  
ATOM   1117  C   ALA . 543      -9.944 -17.548 -55.717  1.00 54.12           C  
ATOM   1118  O   ALA . 543     -10.176 -17.345 -56.909  1.00 61.83           O  
ATOM   1119  CB  ALA . 543     -11.155 -16.390 -53.857  1.00 52.86           C  
ATOM   1120  HN  ALA . 543     -10.126 -14.978 -56.298  1.00  0.00           H  
ATOM   1121  N   VAL . 544      -9.727 -18.752 -55.209  1.00 47.34           N  
ATOM   1122  CA  VAL . 544     -10.005 -19.979 -55.935  1.00 54.27           C  
ATOM   1123  C   VAL . 544     -10.814 -20.888 -55.021  1.00 56.79           C  
ATOM   1124  O   VAL . 544     -10.614 -20.900 -53.802  1.00 49.88           O  
ATOM   1125  CB  VAL . 544      -8.707 -20.656 -56.412  1.00 56.26           C  
ATOM   1126  CG1 VAL . 544      -8.090 -19.822 -57.539  1.00 52.95           C  
ATOM   1127  CG2 VAL . 544      -7.735 -20.822 -55.245  1.00 52.23           C  
ATOM   1128  HN  VAL . 544      -9.347 -18.821 -54.265  1.00  0.00           H  
ATOM   1129  N   GLY . 545     -11.758 -21.614 -55.600  1.00 58.46           N  
ATOM   1130  CA  GLY . 545     -12.666 -22.423 -54.814  1.00 53.92           C  
ATOM   1131  C   GLY . 545     -12.871 -23.776 -55.452  1.00 52.67           C  
ATOM   1132  O   GLY . 545     -12.824 -23.921 -56.675  1.00 53.18           O  
ATOM   1133  HN  GLY . 545     -11.847 -21.603 -56.616  1.00  0.00           H  
ATOM   1134  N   VAL . 546     -13.072 -24.780 -54.601  1.00 50.52           N  
ATOM   1135  CA  VAL . 546     -13.557 -26.077 -55.048  1.00 54.66           C  
ATOM   1136  C   VAL . 546     -14.742 -26.477 -54.184  1.00 56.66           C  
ATOM   1137  O   VAL . 546     -14.810 -26.155 -52.992  1.00 53.47           O  
ATOM   1138  CB  VAL . 546     -12.477 -27.171 -54.994  1.00 50.12           C  
ATOM   1139  CG1 VAL . 546     -11.232 -26.723 -55.724  1.00 57.33           C  
ATOM   1140  CG2 VAL . 546     -12.152 -27.479 -53.574  1.00 54.44           C  
ATOM   1141  HN  VAL . 546     -12.881 -24.636 -53.609  1.00  0.00           H  
ATOM   1142  N   SER . 547     -15.679 -27.192 -54.794  1.00 57.80           N  
ATOM   1143  CA  SER . 547     -16.823 -27.728 -54.074  1.00 57.45           C  
ATOM   1144  C   SER . 547     -17.123 -29.123 -54.589  1.00 62.46           C  
ATOM   1145  O   SER . 547     -16.884 -29.432 -55.759  1.00 67.52           O  
ATOM   1146  CB  SER . 547     -18.051 -26.833 -54.217  1.00 48.75           C  
ATOM   1147  OG  SER . 547     -18.332 -26.620 -55.579  1.00 64.83           O  
ATOM   1148  HN  SER . 547     -15.594 -27.370 -55.795  1.00  0.00           H  
ATOM   1149  HG  SER . 547     -19.096 -26.063 -55.668  1.00  0.00           H  
ATOM   1150  N   PHE . 548     -17.636 -29.966 -53.701  1.00 63.71           N  
ATOM   1151  CA  PHE . 548     -17.995 -31.324 -54.077  1.00 68.87           C  
ATOM   1152  C   PHE . 548     -18.976 -31.879 -53.055  1.00 66.87           C  
ATOM   1153  O   PHE . 548     -19.218 -31.286 -52.002  1.00 68.34           O  
ATOM   1154  CB  PHE . 548     -16.759 -32.219 -54.189  1.00 69.03           C  
ATOM   1155  CG  PHE . 548     -15.927 -32.267 -52.939  1.00 63.28           C  
ATOM   1156  CD1 PHE . 548     -16.175 -33.219 -51.965  1.00 57.91           C  
ATOM   1157  CD2 PHE . 548     -14.883 -31.368 -52.746  1.00 62.25           C  
ATOM   1158  CE1 PHE . 548     -15.405 -33.268 -50.815  1.00 66.07           C  
ATOM   1159  CE2 PHE . 548     -14.109 -31.413 -51.599  1.00 62.39           C  
ATOM   1160  CZ  PHE . 548     -14.372 -32.362 -50.631  1.00 67.15           C  
ATOM   1161  HN  PHE . 548     -17.781 -29.656 -52.740  1.00  0.00           H  
ATOM   1162  N   MET . 549     -19.530 -33.034 -53.387  1.00 66.18           N  
ATOM   1163  CA  MET . 549     -20.401 -33.790 -52.502  1.00 79.09           C  
ATOM   1164  C   MET . 549     -19.618 -34.971 -51.946  1.00 81.21           C  
ATOM   1165  O   MET . 549     -19.143 -35.812 -52.716  1.00 88.62           O  
ATOM   1166  CB  MET . 549     -21.632 -34.287 -53.257  1.00 88.92           C  
ATOM   1167  CG  MET . 549     -22.422 -33.189 -53.920  1.00 97.76           C  
ATOM   1168  SD  MET . 549     -23.581 -32.491 -52.748  1.00103.23           S  
ATOM   1169  CE  MET . 549     -24.282 -33.984 -52.061  1.00104.14           C  
ATOM   1170  HN  MET . 549     -19.336 -33.414 -54.313  1.00  0.00           H  
ATOM   1171  N   PHE . 550     -19.479 -35.036 -50.622  1.00 71.57           N  
ATOM   1172  CA  PHE . 550     -19.065 -36.273 -49.964  1.00 73.90           C  
ATOM   1173  C   PHE . 550     -20.326 -37.033 -49.555  1.00 73.32           C  
ATOM   1174  O   PHE . 550     -21.048 -36.611 -48.645  1.00 69.07           O  
ATOM   1175  CB  PHE . 550     -18.168 -36.008 -48.758  1.00 73.21           C  
ATOM   1176  CG  PHE . 550     -17.467 -37.242 -48.256  1.00 73.13           C  
ATOM   1177  CD1 PHE . 550     -18.164 -38.214 -47.552  1.00 75.94           C  
ATOM   1178  CD2 PHE . 550     -16.113 -37.439 -48.506  1.00 73.18           C  
ATOM   1179  CE1 PHE . 550     -17.533 -39.358 -47.101  1.00 79.13           C  
ATOM   1180  CE2 PHE . 550     -15.467 -38.580 -48.055  1.00 74.16           C  
ATOM   1181  CZ  PHE . 550     -16.181 -39.543 -47.352  1.00 81.12           C  
ATOM   1182  HN  PHE . 550     -19.665 -34.207 -50.058  1.00  0.00           H  
ATOM   1183  N   ASN . 551     -20.570 -38.169 -50.209  1.00 87.09           N  
ATOM   1184  CA  ASN . 551     -21.853 -38.849 -50.110  1.00 87.30           C  
ATOM   1185  C   ASN . 551     -22.958 -37.811 -50.256  1.00 88.43           C  
ATOM   1186  O   ASN . 551     -23.001 -37.101 -51.267  1.00 90.16           O  
ATOM   1187  CB  ASN . 551     -21.961 -39.626 -48.795  1.00 94.37           C  
ATOM   1188  CG  ASN . 551     -21.099 -40.879 -48.792  1.00101.31           C  
ATOM   1189  ND2 ASN . 551     -20.536 -41.205 -47.635  1.00102.77           N  
ATOM   1190  OD1 ASN . 551     -20.930 -41.537 -49.823  1.00100.99           O  
ATOM   1191  HN  ASN . 551     -19.838 -38.572 -50.794  1.00  0.00           H  
ATOM   1192 1HD2 ASN . 551     -20.676 -40.661 -46.783  1.00  0.00           H  
ATOM   1193 2HD2 ASN . 551     -19.958 -42.045 -47.633  1.00  0.00           H  
ATOM   1194  N   GLY . 552     -23.817 -37.672 -49.242  1.00 89.82           N  
ATOM   1195  CA  GLY . 552     -24.927 -36.740 -49.305  1.00 79.80           C  
ATOM   1196  C   GLY . 552     -24.649 -35.301 -48.904  1.00 79.25           C  
ATOM   1197  O   GLY . 552     -25.508 -34.443 -49.126  1.00 80.43           O  
ATOM   1198  HN  GLY . 552     -23.689 -38.236 -48.402  1.00  0.00           H  
ATOM   1199  N   THR . 553     -23.487 -34.991 -48.327  1.00 72.08           N  
ATOM   1200  CA  THR . 553     -23.215 -33.642 -47.844  1.00 72.80           C  
ATOM   1201  C   THR . 553     -22.262 -32.905 -48.778  1.00 74.12           C  
ATOM   1202  O   THR . 553     -21.322 -33.489 -49.332  1.00 70.53           O  
ATOM   1203  CB  THR . 553     -22.637 -33.654 -46.427  1.00 76.73           C  
ATOM   1204  CG2 THR . 553     -23.396 -34.618 -45.565  1.00 77.10           C  
ATOM   1205  OG1 THR . 553     -21.266 -34.054 -46.463  1.00 91.54           O  
ATOM   1206  HN  THR . 553     -22.774 -35.712 -48.221  1.00  0.00           H  
ATOM   1207  HG1 THR . 553     -20.785 -33.443 -47.009  1.00  0.00           H  
ATOM   1208  N   SER . 554     -22.507 -31.610 -48.936  1.00 70.39           N  
ATOM   1209  CA  SER . 554     -21.761 -30.788 -49.870  1.00 68.93           C  
ATOM   1210  C   SER . 554     -20.733 -29.963 -49.114  1.00 66.60           C  
ATOM   1211  O   SER . 554     -20.986 -29.526 -47.988  1.00 70.05           O  
ATOM   1212  CB  SER . 554     -22.699 -29.867 -50.649  1.00 64.61           C  
ATOM   1213  OG  SER . 554     -23.422 -29.035 -49.768  1.00 64.89           O  
ATOM   1214  HN  SER . 554     -23.246 -31.178 -48.381  1.00  0.00           H  
ATOM   1215  HG  SER . 554     -24.005 -28.462 -50.252  1.00  0.00           H  
ATOM   1216  N   PHE . 555     -19.577 -29.752 -49.742  1.00 62.76           N  
ATOM   1217  CA  PHE . 555     -18.483 -28.977 -49.177  1.00 65.63           C  
ATOM   1218  C   PHE . 555     -18.116 -27.831 -50.107  1.00 65.79           C  
ATOM   1219  O   PHE . 555     -18.253 -27.933 -51.327  1.00 65.68           O  
ATOM   1220  CB  PHE . 555     -17.230 -29.839 -48.951  1.00 70.96           C  
ATOM   1221  CG  PHE . 555     -17.334 -30.776 -47.795  1.00 74.72           C  
ATOM   1222  CD1 PHE . 555     -16.824 -30.427 -46.563  1.00 79.40           C  
ATOM   1223  CD2 PHE . 555     -17.932 -32.013 -47.943  1.00 79.63           C  
ATOM   1224  CE1 PHE . 555     -16.918 -31.293 -45.491  1.00 88.14           C  
ATOM   1225  CE2 PHE . 555     -18.027 -32.884 -46.879  1.00 87.36           C  
ATOM   1226  CZ  PHE . 555     -17.520 -32.525 -45.651  1.00 92.51           C  
ATOM   1227  HN  PHE . 555     -19.452 -30.156 -50.670  1.00  0.00           H  
ATOM   1228  N   GLY . 556     -17.643 -26.748 -49.515  1.00 60.29           N  
ATOM   1229  CA  GLY . 556     -16.976 -25.695 -50.263  1.00 51.65           C  
ATOM   1230  C   GLY . 556     -15.674 -25.341 -49.576  1.00 55.63           C  
ATOM   1231  O   GLY . 556     -15.581 -25.365 -48.345  1.00 55.67           O  
ATOM   1232  HN  GLY . 556     -17.749 -26.648 -48.505  1.00  0.00           H  
ATOM   1233  N   PHE . 557     -14.652 -25.043 -50.388  1.00 51.23           N  
ATOM   1234  CA  PHE . 557     -13.342 -24.595 -49.908  1.00 52.22           C  
ATOM   1235  C   PHE . 557     -12.917 -23.381 -50.729  1.00 51.99           C  
ATOM   1236  O   PHE . 557     -12.645 -23.497 -51.928  1.00 53.04           O  
ATOM   1237  CB  PHE . 557     -12.298 -25.719 -49.984  1.00 43.73           C  
ATOM   1238  CG  PHE . 557     -12.611 -26.884 -49.092  1.00 44.34           C  
ATOM   1239  CD1 PHE . 557     -13.442 -27.899 -49.535  1.00 64.21           C  
ATOM   1240  CD2 PHE . 557     -12.140 -26.937 -47.790  1.00 54.44           C  
ATOM   1241  CE1 PHE . 557     -13.783 -28.969 -48.686  1.00 56.94           C  
ATOM   1242  CE2 PHE . 557     -12.468 -27.998 -46.953  1.00 51.81           C  
ATOM   1243  CZ  PHE . 557     -13.289 -29.010 -47.401  1.00 48.64           C  
ATOM   1244  HN  PHE . 557     -14.793 -25.133 -51.394  1.00  0.00           H  
ATOM   1245  N   VAL . 558     -12.901 -22.215 -50.093  1.00 53.94           N  
ATOM   1246  CA  VAL . 558     -12.489 -20.967 -50.721  1.00 56.18           C  
ATOM   1247  C   VAL . 558     -11.108 -20.623 -50.180  1.00 60.43           C  
ATOM   1248  O   VAL . 558     -10.943 -20.426 -48.968  1.00 63.63           O  
ATOM   1249  CB  VAL . 558     -13.499 -19.837 -50.444  1.00 56.18           C  
ATOM   1250  CG1 VAL . 558     -13.012 -18.510 -51.024  1.00 52.53           C  
ATOM   1251  CG2 VAL . 558     -14.865 -20.193 -51.011  1.00 57.72           C  
ATOM   1252  HN  VAL . 558     -13.192 -22.192 -49.116  1.00  0.00           H  
ATOM   1253  N   ASN . 559     -10.109 -20.592 -51.066  1.00 57.77           N  
ATOM   1254  CA  ASN . 559      -8.773 -20.099 -50.743  1.00 45.24           C  
ATOM   1255  C   ASN . 559      -8.580 -18.765 -51.437  1.00 47.20           C  
ATOM   1256  O   ASN . 559      -8.673 -18.691 -52.664  1.00 51.23           O  
ATOM   1257  CB  ASN . 559      -7.666 -21.057 -51.190  1.00 44.16           C  
ATOM   1258  CG  ASN . 559      -6.291 -20.411 -51.085  1.00 48.01           C  
ATOM   1259  ND2 ASN . 559      -5.490 -20.496 -52.137  1.00 45.96           N  
ATOM   1260  OD1 ASN . 559      -5.957 -19.848 -50.046  1.00 53.88           O  
ATOM   1261  HN  ASN . 559     -10.288 -20.928 -52.012  1.00  0.00           H  
ATOM   1262 1HD2 ASN . 559      -4.569 -20.063 -52.067  1.00  0.00           H  
ATOM   1263 2HD2 ASN . 559      -5.767 -20.964 -53.000  1.00  0.00           H  
ATOM   1264  N   CYS . 560      -8.291 -17.722 -50.668  1.00 49.91           N  
ATOM   1265  CA  CYS . 560      -8.216 -16.381 -51.229  1.00 56.93           C  
ATOM   1266  C   CYS . 560      -6.950 -15.665 -50.769  1.00 61.06           C  
ATOM   1267  O   CYS . 560      -6.217 -16.124 -49.888  1.00 59.43           O  
ATOM   1268  CB  CYS . 560      -9.435 -15.549 -50.832  1.00 56.17           C  
ATOM   1269  SG  CYS . 560      -9.326 -15.087 -49.113  1.00 55.68           S  
ATOM   1270  HN  CYS . 560      -8.120 -17.862 -49.672  1.00  0.00           H  
ATOM   1271  N   HIS . 561      -6.740 -14.495 -51.368  1.00 64.15           N  
ATOM   1272  CA  HIS . 561      -5.589 -13.642 -51.094  1.00 58.77           C  
ATOM   1273  C   HIS . 561      -6.074 -12.220 -51.369  1.00 61.75           C  
ATOM   1274  O   HIS . 561      -6.214 -11.830 -52.531  1.00 70.78           O  
ATOM   1275  CB  HIS . 561      -4.403 -14.037 -51.972  1.00 67.98           C  
ATOM   1276  CG  HIS . 561      -3.157 -13.236 -51.732  1.00 69.97           C  
ATOM   1277  CD2 HIS . 561      -2.090 -12.996 -52.531  1.00 70.80           C  
ATOM   1278  ND1 HIS . 561      -2.909 -12.565 -50.554  1.00 71.68           N  
ATOM   1279  CE1 HIS . 561      -1.742 -11.950 -50.636  1.00 75.30           C  
ATOM   1280  NE2 HIS . 561      -1.225 -12.195 -51.827  1.00 73.99           N  
ATOM   1281  HN  HIS . 561      -7.422 -14.177 -52.057  1.00  0.00           H  
ATOM   1282  N   LEU . 562      -6.377 -11.478 -50.307  1.00 55.17           N  
ATOM   1283  CA  LEU . 562      -7.027 -10.178 -50.414  1.00 55.40           C  
ATOM   1284  C   LEU . 562      -6.000  -9.047 -50.398  1.00 50.24           C  
ATOM   1285  O   LEU . 562      -4.814  -9.256 -50.156  1.00 48.09           O  
ATOM   1286  CB  LEU . 562      -8.056  -9.987 -49.286  1.00 54.64           C  
ATOM   1287  CG  LEU . 562      -8.923 -11.194 -48.919  1.00 52.23           C  
ATOM   1288  CD1 LEU . 562      -9.663 -10.976 -47.611  1.00 48.16           C  
ATOM   1289  CD2 LEU . 562      -9.878 -11.526 -50.045  1.00 53.80           C  
ATOM   1290  HN  LEU . 562      -6.145 -11.834 -49.380  1.00  0.00           H  
ATOM   1291  N   THR . 563      -6.489  -7.838 -50.686  1.00 50.27           N  
ATOM   1292  CA  THR . 563      -5.657  -6.639 -50.745  1.00 56.88           C  
ATOM   1293  C   THR . 563      -4.714  -6.549 -49.553  1.00 58.52           C  
ATOM   1294  O   THR . 563      -5.123  -6.731 -48.400  1.00 56.56           O  
ATOM   1295  CB  THR . 563      -6.543  -5.392 -50.787  1.00 60.85           C  
ATOM   1296  CG2 THR . 563      -5.694  -4.132 -50.718  1.00 54.67           C  
ATOM   1297  OG1 THR . 563      -7.305  -5.382 -52.000  1.00 62.18           O  
ATOM   1298  HN  THR . 563      -7.488  -7.748 -50.873  1.00  0.00           H  
ATOM   1299  HG1 THR . 563      -7.855  -4.608 -52.026  1.00  0.00           H  
ATOM   1300  N   SER . 564      -3.450  -6.264 -49.842  1.00 54.88           N  
ATOM   1301  CA  SER . 564      -2.421  -6.096 -48.831  1.00 58.14           C  
ATOM   1302  C   SER . 564      -2.407  -4.658 -48.305  1.00 59.38           C  
ATOM   1303  O   SER . 564      -3.026  -3.754 -48.867  1.00 57.93           O  
ATOM   1304  CB  SER . 564      -1.065  -6.473 -49.416  1.00 69.54           C  
ATOM   1305  OG  SER . 564      -0.064  -6.421 -48.427  1.00 87.17           O  
ATOM   1306  HN  SER . 564      -3.189  -6.158 -50.822  1.00  0.00           H  
ATOM   1307  HG  SER . 564       0.781  -6.656 -48.792  1.00  0.00           H  
ATOM   1308  N   GLY . 565      -1.708  -4.452 -47.201  1.00 59.07           N  
ATOM   1309  CA  GLY . 565      -1.534  -3.086 -46.734  1.00 66.07           C  
ATOM   1310  C   GLY . 565      -2.242  -2.836 -45.416  1.00 76.22           C  
ATOM   1311  O   GLY . 565      -3.357  -3.319 -45.181  1.00 77.17           O  
ATOM   1312  HN  GLY . 565      -1.300  -5.234 -46.689  1.00  0.00           H  
ATOM   1313  N   ASN . 566      -1.597  -2.050 -44.552  1.00 83.81           N  
ATOM   1314  CA  ASN . 566      -2.097  -1.858 -43.195  1.00 83.81           C  
ATOM   1315  C   ASN . 566      -3.423  -1.106 -43.179  1.00 77.42           C  
ATOM   1316  O   ASN . 566      -4.294  -1.399 -42.355  1.00 74.47           O  
ATOM   1317  CB  ASN . 566      -1.058  -1.116 -42.360  1.00 96.28           C  
ATOM   1318  CG  ASN . 566      -0.859  -1.741 -40.996  1.00114.54           C  
ATOM   1319  ND2 ASN . 566       0.327  -2.299 -40.772  1.00120.15           N  
ATOM   1320  OD1 ASN . 566      -1.757  -1.723 -40.150  1.00121.21           O  
ATOM   1321  HN  ASN . 566      -0.742  -1.577 -44.844  1.00  0.00           H  
ATOM   1322 1HD2 ASN . 566       0.461  -2.720 -39.853  1.00  0.00           H  
ATOM   1323 2HD2 ASN . 566       1.069  -2.314 -41.471  1.00  0.00           H  
ATOM   1324  N   GLU . 567      -3.600  -0.144 -44.080  1.00 81.28           N  
ATOM   1325  CA  GLU . 567      -4.730   0.776 -44.034  1.00 89.93           C  
ATOM   1326  C   GLU . 567      -5.893   0.356 -44.928  1.00 80.42           C  
ATOM   1327  O   GLU . 567      -6.859   1.111 -45.063  1.00 79.49           O  
ATOM   1328  CB  GLU . 567      -4.272   2.185 -44.426  1.00103.10           C  
ATOM   1329  CG  GLU . 567      -3.203   2.774 -43.519  1.00119.29           C  
ATOM   1330  CD  GLU . 567      -3.556   2.653 -42.049  1.00131.11           C  
ATOM   1331  OE1 GLU . 567      -3.062   1.712 -41.389  1.00134.09           O  
ATOM   1332  OE2 GLU . 567      -4.338   3.492 -41.555  1.00136.06           O1-
ATOM   1333  HN  GLU . 567      -2.919  -0.046 -44.833  1.00  0.00           H  
ATOM   1334  N   LYS . 568      -5.829  -0.822 -45.539  1.00 71.03           N  
ATOM   1335  CA  LYS . 568      -6.752  -1.184 -46.608  1.00 72.23           C  
ATOM   1336  C   LYS . 568      -7.810  -2.176 -46.143  1.00 69.67           C  
ATOM   1337  O   LYS . 568      -8.233  -3.057 -46.900  1.00 62.92           O  
ATOM   1338  CB  LYS . 568      -5.969  -1.731 -47.797  1.00 80.41           C  
ATOM   1339  CG  LYS . 568      -4.805  -0.836 -48.237  1.00 85.58           C  
ATOM   1340  CD  LYS . 568      -5.130  -0.064 -49.512  1.00 91.65           C  
ATOM   1341  CE  LYS . 568      -3.901   0.654 -50.054  1.00100.84           C  
ATOM   1342  NZ  LYS . 568      -4.153   1.292 -51.379  1.00107.02           N1+
ATOM   1343  HN  LYS . 568      -5.115  -1.491 -45.252  1.00  0.00           H  
ATOM   1344  HZ1 LYS . 568      -3.330   1.773 -51.742  1.00  0.00           H  
ATOM   1345  HZ2 LYS . 568      -4.957   1.919 -51.338  1.00  0.00           H  
ATOM   1346  HZ3 LYS . 568      -4.509   0.613 -52.052  1.00  0.00           H  
ATOM   1347  N   THR . 569      -8.256  -2.052 -44.892  1.00 69.60           N  
ATOM   1348  CA  THR . 569      -9.350  -2.887 -44.410  1.00 66.42           C  
ATOM   1349  C   THR . 569     -10.582  -2.755 -45.301  1.00 69.69           C  
ATOM   1350  O   THR . 569     -11.205  -3.761 -45.664  1.00 58.00           O  
ATOM   1351  CB  THR . 569      -9.690  -2.514 -42.971  1.00 65.48           C  
ATOM   1352  CG2 THR . 569     -10.995  -3.184 -42.531  1.00 60.69           C  
ATOM   1353  OG1 THR . 569      -8.619  -2.925 -42.117  1.00 68.20           O  
ATOM   1354  HN  THR . 569      -7.829  -1.368 -44.268  1.00  0.00           H  
ATOM   1355  HG1 THR . 569      -8.831  -2.693 -41.221  1.00  0.00           H  
ATOM   1356  N   ALA . 570     -10.924  -1.521 -45.692  1.00 74.54           N  
ATOM   1357  CA  ALA . 570     -12.077  -1.297 -46.560  1.00 77.05           C  
ATOM   1358  C   ALA . 570     -11.973  -2.086 -47.863  1.00 76.83           C  
ATOM   1359  O   ALA . 570     -12.956  -2.692 -48.306  1.00 79.71           O  
ATOM   1360  CB  ALA . 570     -12.231   0.194 -46.851  1.00 77.91           C  
ATOM   1361  HN  ALA . 570     -10.370  -0.724 -45.378  1.00  0.00           H  
ATOM   1362  N   ARG . 571     -10.797  -2.088 -48.496  1.00 71.14           N  
ATOM   1363  CA  ARG . 571     -10.634  -2.865 -49.721  1.00 71.91           C  
ATOM   1364  C   ARG . 571     -10.738  -4.362 -49.446  1.00 65.68           C  
ATOM   1365  O   ARG . 571     -11.241  -5.118 -50.285  1.00 58.08           O  
ATOM   1366  CB  ARG . 571      -9.292  -2.546 -50.387  1.00 78.29           C  
ATOM   1367  CG  ARG . 571      -9.373  -1.693 -51.644  1.00 80.90           C  
ATOM   1368  CD  ARG . 571      -9.260  -0.219 -51.314  1.00 94.02           C  
ATOM   1369  NE  ARG . 571      -8.633   0.537 -52.396  1.00103.34           N  
ATOM   1370  CZ  ARG . 571      -8.259   1.810 -52.303  1.00112.64           C  
ATOM   1371  NH1 ARG . 571      -8.447   2.486 -51.177  1.00113.06           N1+
ATOM   1372  NH2 ARG . 571      -7.696   2.412 -53.341  1.00119.26           N  
ATOM   1373  HN  ARG . 571     -10.015  -1.548 -48.125  1.00  0.00           H  
ATOM   1374  HE  ARG . 571      -8.471   0.057 -53.281  1.00  0.00           H  
ATOM   1375 1HH1 ARG . 571      -8.880   2.023 -50.378  1.00  0.00           H  
ATOM   1376 2HH1 ARG . 571      -8.160   3.462 -51.106  1.00  0.00           H  
ATOM   1377 1HH2 ARG . 571      -7.551   1.892 -54.207  1.00  0.00           H  
ATOM   1378 2HH2 ARG . 571      -7.409   3.388 -53.270  1.00  0.00           H  
ATOM   1379  N   ARG . 572     -10.249  -4.813 -48.289  1.00 65.59           N  
ATOM   1380  CA  ARG . 572     -10.333  -6.236 -47.965  1.00 63.00           C  
ATOM   1381  C   ARG . 572     -11.787  -6.685 -47.838  1.00 66.19           C  
ATOM   1382  O   ARG . 572     -12.153  -7.767 -48.313  1.00 56.47           O  
ATOM   1383  CB  ARG . 572      -9.554  -6.536 -46.681  1.00 58.43           C  
ATOM   1384  CG  ARG . 572      -8.054  -6.640 -46.896  1.00 60.59           C  
ATOM   1385  CD  ARG . 572      -7.285  -7.072 -45.647  1.00 51.46           C  
ATOM   1386  NE  ARG . 572      -7.059  -5.971 -44.718  1.00 53.98           N  
ATOM   1387  CZ  ARG . 572      -6.129  -5.040 -44.885  1.00 67.04           C  
ATOM   1388  NH1 ARG . 572      -5.345  -5.074 -45.959  1.00 65.52           N1+
ATOM   1389  NH2 ARG . 572      -5.989  -4.069 -43.990  1.00 58.49           N  
ATOM   1390  HN  ARG . 572      -9.817  -4.165 -47.631  1.00  0.00           H  
ATOM   1391  HE  ARG . 572      -7.652  -5.913 -43.890  1.00  0.00           H  
ATOM   1392 1HH1 ARG . 572      -4.630  -4.358 -46.087  1.00  0.00           H  
ATOM   1393 2HH1 ARG . 572      -5.453  -5.820 -46.646  1.00  0.00           H  
ATOM   1394 1HH2 ARG . 572      -5.274  -3.353 -44.118  1.00  0.00           H  
ATOM   1395 2HH2 ARG . 572      -6.590  -4.043 -43.166  1.00  0.00           H  
ATOM   1396  N   ASN . 573     -12.633  -5.862 -47.207  1.00 52.81           N  
ATOM   1397  CA  ASN . 573     -14.042  -6.212 -47.077  1.00 61.51           C  
ATOM   1398  C   ASN . 573     -14.741  -6.195 -48.431  1.00 64.92           C  
ATOM   1399  O   ASN . 573     -15.519  -7.103 -48.744  1.00 65.11           O  
ATOM   1400  CB  ASN . 573     -14.728  -5.266 -46.094  1.00 55.73           C  
ATOM   1401  CG  ASN . 573     -14.072  -5.269 -44.727  1.00 62.08           C  
ATOM   1402  ND2 ASN . 573     -14.360  -4.245 -43.937  1.00 58.79           N  
ATOM   1403  OD1 ASN . 573     -13.310  -6.183 -44.384  1.00 65.00           O  
ATOM   1404  HN  ASN . 573     -12.290  -4.985 -46.815  1.00  0.00           H  
ATOM   1405 1HD2 ASN . 573     -13.919  -4.247 -43.017  1.00  0.00           H  
ATOM   1406 2HD2 ASN . 573     -14.988  -3.492 -44.220  1.00  0.00           H  
ATOM   1407  N   GLN . 574     -14.463  -5.180 -49.254  1.00 73.37           N  
ATOM   1408  CA  GLN . 574     -14.991  -5.161 -50.617  1.00 75.30           C  
ATOM   1409  C   GLN . 574     -14.542  -6.391 -51.401  1.00 57.23           C  
ATOM   1410  O   GLN . 574     -15.341  -7.009 -52.116  1.00 53.94           O  
ATOM   1411  CB  GLN . 574     -14.563  -3.878 -51.331  1.00 83.96           C  
ATOM   1412  CG  GLN . 574     -15.099  -3.751 -52.753  1.00 94.70           C  
ATOM   1413  CD  GLN . 574     -16.615  -3.618 -52.805  1.00 98.27           C  
ATOM   1414  NE2 GLN . 574     -17.221  -4.170 -53.850  1.00 95.60           N  
ATOM   1415  OE1 GLN . 574     -17.231  -3.035 -51.913  1.00100.19           O  
ATOM   1416  HN  GLN . 574     -13.877  -4.411 -48.928  1.00  0.00           H  
ATOM   1417 1HE2 GLN . 574     -16.711  -4.653 -54.589  1.00  0.00           H  
ATOM   1418 2HE2 GLN . 574     -18.237  -4.081 -53.885  1.00  0.00           H  
ATOM   1419  N   ASN . 575     -13.273  -6.775 -51.266  1.00 51.58           N  
ATOM   1420  CA  ASN . 575     -12.824  -8.024 -51.875  1.00 56.10           C  
ATOM   1421  C   ASN . 575     -13.643  -9.207 -51.374  1.00 62.43           C  
ATOM   1422  O   ASN . 575     -14.014 -10.089 -52.159  1.00 66.93           O  
ATOM   1423  CB  ASN . 575     -11.341  -8.257 -51.585  1.00 58.17           C  
ATOM   1424  CG  ASN . 575     -10.452  -7.209 -52.206  1.00 61.95           C  
ATOM   1425  ND2 ASN . 575      -9.187  -7.208 -51.812  1.00 63.06           N  
ATOM   1426  OD1 ASN . 575     -10.891  -6.410 -53.034  1.00 67.00           O  
ATOM   1427  HN  ASN . 575     -12.617  -6.198 -50.739  1.00  0.00           H  
ATOM   1428 1HD2 ASN . 575      -8.823  -7.870 -51.126  1.00  0.00           H  
ATOM   1429 2HD2 ASN . 575      -8.586  -6.499 -52.232  1.00  0.00           H  
ATOM   1430  N   TYR . 576     -13.923  -9.248 -50.069  1.00 61.01           N  
ATOM   1431  CA  TYR . 576     -14.695 -10.349 -49.505  1.00 59.32           C  
ATOM   1432  C   TYR . 576     -16.052 -10.465 -50.178  1.00 64.14           C  
ATOM   1433  O   TYR . 576     -16.448 -11.546 -50.629  1.00 66.83           O  
ATOM   1434  CB  TYR . 576     -14.878 -10.154 -48.003  1.00 59.08           C  
ATOM   1435  CG  TYR . 576     -15.896 -11.096 -47.391  1.00 63.68           C  
ATOM   1436  CD1 TYR . 576     -15.615 -12.449 -47.252  1.00 66.63           C  
ATOM   1437  CD2 TYR . 576     -17.136 -10.633 -46.955  1.00 68.25           C  
ATOM   1438  CE1 TYR . 576     -16.531 -13.317 -46.694  1.00 68.50           C  
ATOM   1439  CE2 TYR . 576     -18.070 -11.498 -46.394  1.00 68.85           C  
ATOM   1440  CZ  TYR . 576     -17.752 -12.841 -46.267  1.00 70.27           C  
ATOM   1441  OH  TYR . 576     -18.643 -13.726 -45.717  1.00 68.88           O  
ATOM   1442  HN  TYR . 576     -13.593  -8.500 -49.459  1.00  0.00           H  
ATOM   1443  HH  TYR . 576     -18.425 -14.647 -45.630  1.00  0.00           H  
ATOM   1444  N   LEU . 577     -16.780  -9.353 -50.253  1.00 61.55           N  
ATOM   1445  CA  LEU . 577     -18.113  -9.393 -50.835  1.00 63.19           C  
ATOM   1446  C   LEU . 577     -18.062  -9.638 -52.334  1.00 63.04           C  
ATOM   1447  O   LEU . 577     -18.975 -10.263 -52.882  1.00 68.52           O  
ATOM   1448  CB  LEU . 577     -18.857  -8.099 -50.515  1.00 66.90           C  
ATOM   1449  CG  LEU . 577     -18.883  -7.828 -49.008  1.00 77.95           C  
ATOM   1450  CD1 LEU . 577     -19.078  -6.354 -48.709  1.00 78.31           C  
ATOM   1451  CD2 LEU . 577     -19.950  -8.666 -48.316  1.00 83.44           C  
ATOM   1452  HN  LEU . 577     -16.403  -8.472 -49.902  1.00  0.00           H  
ATOM   1453  N   ASP . 578     -17.011  -9.168 -53.009  1.00 63.24           N  
ATOM   1454  CA  ASP . 578     -16.850  -9.475 -54.426  1.00 72.47           C  
ATOM   1455  C   ASP . 578     -16.643 -10.969 -54.636  1.00 69.36           C  
ATOM   1456  O   ASP . 578     -17.257 -11.572 -55.523  1.00 73.92           O  
ATOM   1457  CB  ASP . 578     -15.689  -8.673 -55.013  1.00 81.21           C  
ATOM   1458  CG  ASP . 578     -16.051  -7.219 -55.252  1.00 95.65           C  
ATOM   1459  OD1 ASP . 578     -17.255  -6.931 -55.409  1.00 95.26           O  
ATOM   1460  OD2 ASP . 578     -15.136  -6.368 -55.286  1.00107.27           O1-
ATOM   1461  HN  ASP . 578     -16.317  -8.592 -52.532  1.00  0.00           H  
ATOM   1462  N   ILE . 579     -15.788 -11.589 -53.818  1.00 64.57           N  
ATOM   1463  CA  ILE . 579     -15.653 -13.043 -53.863  1.00 62.51           C  
ATOM   1464  C   ILE . 579     -16.975 -13.703 -53.513  1.00 68.54           C  
ATOM   1465  O   ILE . 579     -17.386 -14.684 -54.140  1.00 74.68           O  
ATOM   1466  CB  ILE . 579     -14.541 -13.519 -52.911  1.00 58.90           C  
ATOM   1467  CG1 ILE . 579     -13.186 -12.986 -53.358  1.00 55.93           C  
ATOM   1468  CG2 ILE . 579     -14.551 -15.050 -52.827  1.00 46.11           C  
ATOM   1469  CD1 ILE . 579     -12.080 -13.172 -52.339  1.00 57.77           C  
ATOM   1470  HN  ILE . 579     -15.228 -11.046 -53.161  1.00  0.00           H  
ATOM   1471  N   LEU . 580     -17.657 -13.171 -52.503  1.00 75.36           N  
ATOM   1472  CA  LEU . 580     -18.896 -13.767 -52.020  1.00 79.71           C  
ATOM   1473  C   LEU . 580     -19.940 -13.863 -53.128  1.00 98.76           C  
ATOM   1474  O   LEU . 580     -20.613 -14.887 -53.279  1.00104.48           O  
ATOM   1475  CB  LEU . 580     -19.426 -12.938 -50.851  1.00 77.63           C  
ATOM   1476  CG  LEU . 580     -20.253 -13.692 -49.813  1.00 78.26           C  
ATOM   1477  CD1 LEU . 580     -19.441 -14.860 -49.272  1.00 76.32           C  
ATOM   1478  CD2 LEU . 580     -20.687 -12.771 -48.691  1.00 75.58           C  
ATOM   1479  HN  LEU . 580     -17.304 -12.325 -52.055  1.00  0.00           H  
ATOM   1480  N   ARG . 581     -20.075 -12.808 -53.925  1.00100.47           N  
ATOM   1481  CA  ARG . 581     -21.166 -12.668 -54.878  1.00109.27           C  
ATOM   1482  C   ARG . 581     -20.849 -13.228 -56.250  1.00103.90           C  
ATOM   1483  O   ARG . 581     -21.750 -13.730 -56.935  1.00105.18           O  
ATOM   1484  CB  ARG . 581     -21.519 -11.188 -55.025  1.00118.78           C  
ATOM   1485  CG  ARG . 581     -22.636 -10.760 -54.095  1.00123.11           C  
ATOM   1486  CD  ARG . 581     -23.925 -10.618 -54.893  1.00127.85           C  
ATOM   1487  NE  ARG . 581     -25.099 -10.810 -54.064  1.00129.38           N  
ATOM   1488  CZ  ARG . 581     -26.202 -11.428 -54.462  1.00132.26           C  
ATOM   1489  NH1 ARG . 581     -26.327 -11.926 -55.693  1.00135.90           N1+
ATOM   1490  NH2 ARG . 581     -27.209 -11.566 -53.622  1.00131.03           N  
ATOM   1491  HN  ARG . 581     -19.382 -12.062 -53.866  1.00  0.00           H  
ATOM   1492  HE  ARG . 581     -25.074 -10.445 -53.112  1.00  0.00           H  
ATOM   1493 1HH1 ARG . 581     -27.176 -12.402 -55.999  1.00  0.00           H  
ATOM   1494 2HH1 ARG . 581     -25.548 -11.819 -56.343  1.00  0.00           H  
ATOM   1495 1HH2 ARG . 581     -28.058 -12.042 -53.928  1.00  0.00           H  
ATOM   1496 2HH2 ARG . 581     -27.113 -11.185 -52.681  1.00  0.00           H  
ATOM   1497  N   LEU . 582     -19.598 -13.128 -56.661  1.00 99.03           N  
ATOM   1498  CA  LEU . 582     -19.197 -13.378 -58.028  1.00 91.80           C  
ATOM   1499  C   LEU . 582     -18.551 -14.744 -58.211  1.00 85.59           C  
ATOM   1500  O   LEU . 582     -18.215 -15.109 -59.340  1.00 90.64           O  
ATOM   1501  CB  LEU . 582     -18.245 -12.263 -58.487  1.00 93.40           C  
ATOM   1502  CG  LEU . 582     -18.810 -10.959 -59.092  1.00 98.62           C  
ATOM   1503  CD1 LEU . 582     -19.975 -10.356 -58.310  1.00 97.70           C  
ATOM   1504  CD2 LEU . 582     -17.703  -9.927 -59.220  1.00 98.97           C  
ATOM   1505  HN  LEU . 582     -18.883 -12.863 -55.984  1.00  0.00           H  
ATOM   1506  N   LEU . 583     -18.380 -15.513 -57.141  1.00 84.02           N  
ATOM   1507  CA  LEU . 583     -17.789 -16.839 -57.239  1.00 78.62           C  
ATOM   1508  C   LEU . 583     -18.888 -17.871 -57.439  1.00 80.23           C  
ATOM   1509  O   LEU . 583     -19.868 -17.903 -56.685  1.00 77.99           O  
ATOM   1510  CB  LEU . 583     -16.970 -17.164 -55.991  1.00 72.45           C  
ATOM   1511  CG  LEU . 583     -16.198 -18.483 -56.040  1.00 77.06           C  
ATOM   1512  CD1 LEU . 583     -14.938 -18.378 -56.930  1.00 80.58           C  
ATOM   1513  CD2 LEU . 583     -15.839 -18.960 -54.628  1.00 59.37           C  
ATOM   1514  HN  LEU . 583     -18.671 -15.165 -56.227  1.00  0.00           H  
ATOM   1515  N   SER . 584     -18.729 -18.709 -58.456  1.00 83.66           N  
ATOM   1516  CA  SER . 584     -19.745 -19.685 -58.823  1.00 87.65           C  
ATOM   1517  C   SER . 584     -19.258 -21.091 -58.486  1.00 81.90           C  
ATOM   1518  O   SER . 584     -18.925 -21.892 -59.361  1.00 84.75           O  
ATOM   1519  CB  SER . 584     -20.097 -19.545 -60.309  1.00 97.65           C  
ATOM   1520  OG  SER . 584     -18.932 -19.602 -61.114  1.00 97.19           O  
ATOM   1521  HN  SER . 584     -17.866 -18.668 -58.998  1.00  0.00           H  
ATOM   1522  HG  SER . 584     -19.150 -19.515 -62.035  1.00  0.00           H  
ATOM   1523  N   LEU . 585     -19.234 -21.396 -57.196  1.00 82.30           N  
ATOM   1524  CA  LEU . 585     -18.955 -22.751 -56.749  1.00 89.35           C  
ATOM   1525  C   LEU . 585     -20.249 -23.552 -56.647  1.00 98.16           C  
ATOM   1526  O   LEU . 585     -21.342 -23.000 -56.504  1.00102.37           O  
ATOM   1527  CB  LEU . 585     -18.232 -22.748 -55.403  1.00 85.05           C  
ATOM   1528  CG  LEU . 585     -16.714 -22.898 -55.461  1.00 80.20           C  
ATOM   1529  CD1 LEU . 585     -16.187 -23.254 -54.073  1.00 74.19           C  
ATOM   1530  CD2 LEU . 585     -16.296 -23.931 -56.532  1.00 76.49           C  
ATOM   1531  HN  LEU . 585     -19.414 -20.667 -56.505  1.00  0.00           H  
ATOM   1532  N   GLY . 586     -20.109 -24.870 -56.718  1.00101.40           N  
ATOM   1533  CA  GLY . 586     -21.260 -25.750 -56.709  1.00105.18           C  
ATOM   1534  C   GLY . 586     -21.976 -25.714 -58.045  1.00109.17           C  
ATOM   1535  O   GLY . 586     -21.553 -25.067 -59.001  1.00109.65           O  
ATOM   1536  HN  GLY . 586     -19.173 -25.271 -56.780  1.00  0.00           H  
ATOM   1537  N   ASP . 587     -23.088 -26.434 -58.106  1.00112.53           N  
ATOM   1538  CA  ASP . 587     -23.867 -26.470 -59.331  1.00117.08           C  
ATOM   1539  C   ASP . 587     -24.891 -25.330 -59.315  1.00114.62           C  
ATOM   1540  O   ASP . 587     -25.110 -24.676 -58.293  1.00109.34           O  
ATOM   1541  CB  ASP . 587     -24.512 -27.847 -59.501  1.00125.69           C  
ATOM   1542  CG  ASP . 587     -24.707 -28.229 -60.960  1.00141.02           C  
ATOM   1543  OD1 ASP . 587     -23.851 -28.952 -61.517  1.00141.49           O  
ATOM   1544  OD2 ASP . 587     -25.720 -27.803 -61.554  1.00148.38           O1-
ATOM   1545  HN  ASP . 587     -23.397 -26.964 -57.291  1.00  0.00           H  
ATOM   1546  N   ARG . 588     -25.505 -25.079 -60.474  1.00118.18           N  
ATOM   1547  CA  ARG . 588     -26.221 -23.831 -60.730  1.00124.11           C  
ATOM   1548  C   ARG . 588     -27.668 -23.819 -60.240  1.00131.47           C  
ATOM   1549  O   ARG . 588     -28.359 -22.814 -60.435  1.00133.32           O  
ATOM   1550  CB  ARG . 588     -26.178 -23.496 -62.228  1.00127.22           C  
ATOM   1551  CG  ARG . 588     -26.344 -24.679 -63.174  1.00130.22           C  
ATOM   1552  CD  ARG . 588     -25.925 -24.273 -64.582  1.00132.70           C  
ATOM   1553  NE  ARG . 588     -26.161 -25.320 -65.571  1.00139.98           N  
ATOM   1554  CZ  ARG . 588     -25.279 -26.262 -65.890  1.00141.03           C  
ATOM   1555  NH1 ARG . 588     -25.583 -27.173 -66.807  1.00139.71           N1+
ATOM   1556  NH2 ARG . 588     -24.095 -26.298 -65.288  1.00140.67           N  
ATOM   1557  HN  ARG . 588     -25.473 -25.786 -61.209  1.00  0.00           H  
ATOM   1558  HE  ARG . 588     -27.062 -25.330 -66.049  1.00  0.00           H  
ATOM   1559 1HH1 ARG . 588     -24.906 -27.896 -67.052  1.00  0.00           H  
ATOM   1560 2HH1 ARG . 588     -26.492 -27.145 -67.269  1.00  0.00           H  
ATOM   1561 1HH2 ARG . 588     -23.418 -27.021 -65.533  1.00  0.00           H  
ATOM   1562 2HH2 ARG . 588     -23.861 -25.598 -64.584  1.00  0.00           H  
ATOM   1563  N   GLN . 589     -28.147 -24.903 -59.623  1.00134.27           N  
ATOM   1564  CA  GLN . 589     -29.389 -24.840 -58.856  1.00138.65           C  
ATOM   1565  C   GLN . 589     -29.213 -23.936 -57.645  1.00134.32           C  
ATOM   1566  O   GLN . 589     -30.161 -23.260 -57.226  1.00134.34           O  
ATOM   1567  CB  GLN . 589     -29.838 -26.245 -58.411  1.00142.53           C  
ATOM   1568  CG  GLN . 589     -29.649 -27.415 -59.424  1.00146.01           C  
ATOM   1569  CD  GLN . 589     -28.207 -27.610 -59.820  1.00141.03           C  
ATOM   1570  NE2 GLN . 589     -27.967 -28.231 -60.960  1.00141.73           N  
ATOM   1571  OE1 GLN . 589     -27.312 -27.149 -59.125  1.00140.92           O  
ATOM   1572  HN  GLN . 589     -27.639 -25.785 -59.688  1.00  0.00           H  
ATOM   1573 1HE2 GLN . 589     -28.713 -28.615 -61.539  1.00  0.00           H  
ATOM   1574 2HE2 GLN . 589     -26.992 -28.363 -61.228  1.00  0.00           H  
ATOM   1575  N   LEU . 590     -28.005 -23.916 -57.081  1.00127.63           N  
ATOM   1576  CA  LEU . 590     -27.586 -22.944 -56.075  1.00124.95           C  
ATOM   1577  C   LEU . 590     -27.024 -21.734 -56.818  1.00123.88           C  
ATOM   1578  O   LEU . 590     -25.836 -21.678 -57.145  1.00121.65           O  
ATOM   1579  CB  LEU . 590     -26.529 -23.546 -55.152  1.00122.06           C  
ATOM   1580  CG  LEU . 590     -26.665 -24.776 -54.281  1.00119.83           C  
ATOM   1581  CD1 LEU . 590     -27.829 -24.764 -53.442  1.00123.52           C  
ATOM   1582  CD2 LEU . 590     -26.608 -26.076 -55.025  1.00118.11           C  
ATOM   1583  HN  LEU . 590     -27.331 -24.625 -57.371  1.00  0.00           H  
ATOM   1584  N   ASN . 591     -27.872 -20.749 -57.109  1.00126.69           N  
ATOM   1585  CA  ASN . 591     -27.335 -19.538 -57.719  1.00123.48           C  
ATOM   1586  C   ASN . 591     -28.021 -18.293 -57.164  1.00116.96           C  
ATOM   1587  O   ASN . 591     -27.358 -17.276 -56.922  1.00112.17           O  
ATOM   1588  CB  ASN . 591     -27.433 -19.618 -59.248  1.00132.33           C  
ATOM   1589  CG  ASN . 591     -28.688 -18.979 -59.797  1.00144.10           C  
ATOM   1590  ND2 ASN . 591     -29.744 -19.772 -59.947  1.00149.63           N  
ATOM   1591  OD1 ASN . 591     -28.705 -17.786 -60.097  1.00145.37           O  
ATOM   1592  HN  ASN . 591     -28.869 -20.839 -56.911  1.00  0.00           H  
ATOM   1593 1HD2 ASN . 591     -30.591 -19.341 -60.317  1.00  0.00           H  
ATOM   1594 2HD2 ASN . 591     -29.730 -20.761 -59.698  1.00  0.00           H  
ATOM   1595  N   ALA . 592     -29.338 -18.360 -56.941  1.00113.93           N  
ATOM   1596  CA  ALA . 592     -29.990 -17.322 -56.150  1.00110.56           C  
ATOM   1597  C   ALA . 592     -29.478 -17.349 -54.717  1.00116.33           C  
ATOM   1598  O   ALA . 592     -29.305 -16.299 -54.087  1.00112.83           O  
ATOM   1599  CB  ALA . 592     -31.506 -17.498 -56.191  1.00108.16           C  
ATOM   1600  HN  ALA . 592     -29.884 -19.133 -57.322  1.00  0.00           H  
ATOM   1601  N   PHE . 593     -29.218 -18.546 -54.192  1.00129.86           N  
ATOM   1602  CA  PHE . 593     -28.441 -18.728 -52.973  1.00130.80           C  
ATOM   1603  C   PHE . 593     -27.140 -17.942 -53.022  1.00127.70           C  
ATOM   1604  O   PHE . 593     -26.634 -17.625 -54.104  1.00128.40           O  
ATOM   1605  CB  PHE . 593     -28.096 -20.203 -52.771  1.00136.14           C  
ATOM   1606  CG  PHE . 593     -29.129 -20.994 -52.023  1.00146.25           C  
ATOM   1607  CD1 PHE . 593     -30.188 -20.390 -51.377  1.00151.34           C  
ATOM   1608  CD2 PHE . 593     -29.016 -22.365 -51.956  1.00148.98           C  
ATOM   1609  CE1 PHE . 593     -31.114 -21.161 -50.689  1.00154.98           C  
ATOM   1610  CE2 PHE . 593     -29.934 -23.136 -51.278  1.00151.02           C  
ATOM   1611  CZ  PHE . 593     -30.984 -22.536 -50.645  1.00154.07           C  
ATOM   1612  HN  PHE . 593     -29.580 -19.374 -54.666  1.00  0.00           H  
ATOM   1613  N   ASP . 594     -26.563 -17.653 -51.866  1.00124.37           N  
ATOM   1614  CA  ASP . 594     -25.193 -17.180 -51.844  1.00121.12           C  
ATOM   1615  C   ASP . 594     -24.298 -18.189 -51.136  1.00117.49           C  
ATOM   1616  O   ASP . 594     -24.758 -19.065 -50.402  1.00123.43           O  
ATOM   1617  CB  ASP . 594     -25.076 -15.809 -51.181  1.00128.21           C  
ATOM   1618  CG  ASP . 594     -23.890 -15.037 -51.700  1.00131.46           C  
ATOM   1619  OD1 ASP . 594     -22.965 -15.690 -52.235  1.00129.80           O  
ATOM   1620  OD2 ASP . 594     -23.889 -13.792 -51.598  1.00132.45           O1-
ATOM   1621  HN  ASP . 594     -27.081 -17.763 -50.994  1.00  0.00           H  
ATOM   1622  N   ILE . 595     -22.994 -18.028 -51.371  1.00112.44           N  
ATOM   1623  CA  ILE . 595     -21.975 -19.000 -50.977  1.00107.68           C  
ATOM   1624  C   ILE . 595     -22.100 -19.420 -49.512  1.00103.29           C  
ATOM   1625  O   ILE . 595     -21.955 -20.609 -49.188  1.00 98.94           O  
ATOM   1626  CB  ILE . 595     -20.587 -18.411 -51.288  1.00108.18           C  
ATOM   1627  CG1 ILE . 595     -20.164 -18.698 -52.726  1.00109.81           C  
ATOM   1628  CG2 ILE . 595     -19.532 -18.899 -50.312  1.00105.24           C  
ATOM   1629  CD1 ILE . 595     -18.827 -18.109 -53.040  1.00109.32           C  
ATOM   1630  HN  ILE . 595     -22.692 -17.181 -51.852  1.00  0.00           H  
ATOM   1631  N   SER . 596     -22.367 -18.474 -48.604  1.00 99.52           N  
ATOM   1632  CA  SER . 596     -22.592 -18.802 -47.193  1.00 93.25           C  
ATOM   1633  C   SER . 596     -23.807 -19.700 -46.970  1.00 87.08           C  
ATOM   1634  O   SER . 596     -24.012 -20.152 -45.836  1.00 89.38           O  
ATOM   1635  CB  SER . 596     -22.752 -17.517 -46.380  1.00100.69           C  
ATOM   1636  OG  SER . 596     -23.456 -16.541 -47.135  1.00107.66           O  
ATOM   1637  HN  SER . 596     -22.415 -17.499 -48.901  1.00  0.00           H  
ATOM   1638  HG  SER . 596     -23.555 -15.743 -46.630  1.00  0.00           H  
ATOM   1639  N   LEU . 597     -24.605 -19.958 -48.022  1.00 78.31           N  
ATOM   1640  CA  LEU . 597     -25.805 -20.783 -47.954  1.00 75.36           C  
ATOM   1641  C   LEU . 597     -25.822 -21.904 -48.991  1.00 77.75           C  
ATOM   1642  O   LEU . 597     -26.708 -22.763 -48.926  1.00 72.74           O  
ATOM   1643  CB  LEU . 597     -27.058 -19.904 -48.138  1.00 78.42           C  
ATOM   1644  CG  LEU . 597     -28.395 -20.150 -47.405  1.00 91.55           C  
ATOM   1645  CD1 LEU . 597     -29.319 -18.945 -47.551  1.00 89.82           C  
ATOM   1646  CD2 LEU . 597     -29.134 -21.409 -47.843  1.00 93.92           C  
ATOM   1647  HN  LEU . 597     -24.355 -19.551 -48.923  1.00  0.00           H  
ATOM   1648  N   ARG . 598     -24.881 -21.935 -49.942  1.00 81.26           N  
ATOM   1649  CA  ARG . 598     -24.924 -22.983 -50.961  1.00 84.58           C  
ATOM   1650  C   ARG . 598     -24.419 -24.325 -50.456  1.00 70.69           C  
ATOM   1651  O   ARG . 598     -24.603 -25.329 -51.148  1.00 71.47           O  
ATOM   1652  CB  ARG . 598     -24.100 -22.599 -52.199  1.00 89.58           C  
ATOM   1653  CG  ARG . 598     -24.638 -21.430 -53.001  1.00101.26           C  
ATOM   1654  CD  ARG . 598     -23.806 -21.208 -54.253  1.00107.82           C  
ATOM   1655  NE  ARG . 598     -23.905 -19.839 -54.752  1.00115.56           N  
ATOM   1656  CZ  ARG . 598     -23.136 -19.342 -55.717  1.00123.42           C  
ATOM   1657  NH1 ARG . 598     -22.211 -20.105 -56.282  1.00124.31           N1+
ATOM   1658  NH2 ARG . 598     -23.286 -18.084 -56.114  1.00125.57           N  
ATOM   1659  HN  ARG . 598     -24.140 -21.234 -49.956  1.00  0.00           H  
ATOM   1660  HE  ARG . 598     -24.606 -19.227 -54.335  1.00  0.00           H  
ATOM   1661 1HH1 ARG . 598     -21.621 -19.724 -57.022  1.00  0.00           H  
ATOM   1662 2HH1 ARG . 598     -22.096 -21.071 -55.977  1.00  0.00           H  
ATOM   1663 1HH2 ARG . 598     -22.696 -17.703 -56.854  1.00  0.00           H  
ATOM   1664 2HH2 ARG . 598     -23.998 -17.497 -55.679  1.00  0.00           H  
ATOM   1665  N   PHE . 599     -23.806 -24.372 -49.279  1.00 68.09           N  
ATOM   1666  CA  PHE . 599     -23.013 -25.519 -48.872  1.00 70.45           C  
ATOM   1667  C   PHE . 599     -23.357 -25.953 -47.460  1.00 72.05           C  
ATOM   1668  O   PHE . 599     -23.693 -25.133 -46.603  1.00 82.35           O  
ATOM   1669  CB  PHE . 599     -21.516 -25.200 -48.945  1.00 66.69           C  
ATOM   1670  CG  PHE . 599     -21.072 -24.748 -50.296  1.00 65.72           C  
ATOM   1671  CD1 PHE . 599     -21.038 -25.641 -51.357  1.00 71.10           C  
ATOM   1672  CD2 PHE . 599     -20.698 -23.435 -50.514  1.00 63.33           C  
ATOM   1673  CE1 PHE . 599     -20.640 -25.232 -52.614  1.00 74.38           C  
ATOM   1674  CE2 PHE . 599     -20.289 -23.020 -51.766  1.00 67.35           C  
ATOM   1675  CZ  PHE . 599     -20.260 -23.922 -52.820  1.00 72.52           C  
ATOM   1676  HN  PHE . 599     -23.895 -23.580 -48.642  1.00  0.00           H  
ATOM   1677  N   THR . 600     -23.249 -27.260 -47.224  1.00 66.74           N  
ATOM   1678  CA  THR . 600     -23.368 -27.770 -45.864  1.00 75.93           C  
ATOM   1679  C   THR . 600     -22.236 -27.241 -45.000  1.00 70.61           C  
ATOM   1680  O   THR . 600     -22.466 -26.646 -43.942  1.00 68.04           O  
ATOM   1681  CB  THR . 600     -23.374 -29.301 -45.868  1.00 81.06           C  
ATOM   1682  CG2 THR . 600     -23.662 -29.848 -44.468  1.00 74.91           C  
ATOM   1683  OG1 THR . 600     -24.375 -29.774 -46.779  1.00 86.18           O  
ATOM   1684  HN  THR . 600     -23.083 -27.905 -47.997  1.00  0.00           H  
ATOM   1685  HG1 THR . 600     -24.379 -30.724 -46.781  1.00  0.00           H  
ATOM   1686  N   HIS . 601     -21.003 -27.423 -45.455  1.00 62.98           N  
ATOM   1687  CA  HIS . 601     -19.824 -26.980 -44.728  1.00 63.39           C  
ATOM   1688  C   HIS . 601     -18.987 -26.127 -45.660  1.00 59.81           C  
ATOM   1689  O   HIS . 601     -18.555 -26.600 -46.717  1.00 56.65           O  
ATOM   1690  CB  HIS . 601     -19.019 -28.166 -44.215  1.00 69.36           C  
ATOM   1691  CG  HIS . 601     -19.813 -29.109 -43.372  1.00 78.49           C  
ATOM   1692  CD2 HIS . 601     -20.224 -30.378 -43.603  1.00 80.92           C  
ATOM   1693  ND1 HIS . 601     -20.277 -28.775 -42.118  1.00 78.27           N  
ATOM   1694  CE1 HIS . 601     -20.932 -29.802 -41.608  1.00 82.51           C  
ATOM   1695  NE2 HIS . 601     -20.912 -30.788 -42.488  1.00 85.47           N  
ATOM   1696  HN  HIS . 601     -20.877 -27.893 -46.351  1.00  0.00           H  
ATOM   1697  N   LEU . 602     -18.755 -24.882 -45.257  1.00 58.44           N  
ATOM   1698  CA  LEU . 602     -18.041 -23.891 -46.050  1.00 55.27           C  
ATOM   1699  C   LEU . 602     -16.790 -23.467 -45.292  1.00 61.98           C  
ATOM   1700  O   LEU . 602     -16.881 -22.803 -44.255  1.00 63.25           O  
ATOM   1701  CB  LEU . 602     -18.935 -22.689 -46.330  1.00 50.02           C  
ATOM   1702  CG  LEU . 602     -18.232 -21.507 -46.990  1.00 52.75           C  
ATOM   1703  CD1 LEU . 602     -17.634 -21.916 -48.334  1.00 52.90           C  
ATOM   1704  CD2 LEU . 602     -19.195 -20.324 -47.134  1.00 43.66           C  
ATOM   1705  HN  LEU . 602     -19.098 -24.604 -44.337  1.00  0.00           H  
ATOM   1706  N   PHE . 603     -15.623 -23.837 -45.802  1.00 64.61           N  
ATOM   1707  CA  PHE . 603     -14.363 -23.411 -45.204  1.00 53.96           C  
ATOM   1708  C   PHE . 603     -13.753 -22.308 -46.056  1.00 52.62           C  
ATOM   1709  O   PHE . 603     -13.672 -22.428 -47.285  1.00 46.63           O  
ATOM   1710  CB  PHE . 603     -13.383 -24.568 -45.068  1.00 42.08           C  
ATOM   1711  CG  PHE . 603     -13.868 -25.687 -44.194  1.00 49.71           C  
ATOM   1712  CD1 PHE . 603     -13.547 -25.721 -42.847  1.00 55.46           C  
ATOM   1713  CD2 PHE . 603     -14.629 -26.724 -44.727  1.00 57.42           C  
ATOM   1714  CE1 PHE . 603     -13.965 -26.771 -42.049  1.00 62.72           C  
ATOM   1715  CE2 PHE . 603     -15.061 -27.771 -43.936  1.00 58.61           C  
ATOM   1716  CZ  PHE . 603     -14.729 -27.796 -42.594  1.00 64.47           C  
ATOM   1717  HN  PHE . 603     -15.606 -24.432 -46.630  1.00  0.00           H  
ATOM   1718  N   TRP . 604     -13.332 -21.240 -45.400  1.00 49.59           N  
ATOM   1719  CA  TRP . 604     -12.770 -20.078 -46.061  1.00 43.18           C  
ATOM   1720  C   TRP . 604     -11.436 -19.795 -45.400  1.00 45.73           C  
ATOM   1721  O   TRP . 604     -11.366 -19.636 -44.173  1.00 43.41           O  
ATOM   1722  CB  TRP . 604     -13.708 -18.884 -45.946  1.00 50.17           C  
ATOM   1723  CG  TRP . 604     -13.387 -17.747 -46.847  1.00 58.06           C  
ATOM   1724  CD1 TRP . 604     -12.166 -17.140 -47.023  1.00 55.12           C  
ATOM   1725  CD2 TRP . 604     -14.313 -17.034 -47.665  1.00 55.47           C  
ATOM   1726  CE2 TRP . 604     -13.595 -16.018 -48.326  1.00 51.88           C  
ATOM   1727  CE3 TRP . 604     -15.684 -17.156 -47.902  1.00 61.08           C  
ATOM   1728  NE1 TRP . 604     -12.287 -16.102 -47.919  1.00 53.25           N  
ATOM   1729  CZ2 TRP . 604     -14.202 -15.134 -49.208  1.00 54.74           C  
ATOM   1730  CZ3 TRP . 604     -16.285 -16.282 -48.784  1.00 63.69           C  
ATOM   1731  CH2 TRP . 604     -15.547 -15.282 -49.424  1.00 62.78           C  
ATOM   1732  HN  TRP . 604     -13.406 -21.233 -44.383  1.00  0.00           H  
ATOM   1733  N   PHE . 605     -10.380 -19.745 -46.204  1.00 45.19           N  
ATOM   1734  CA  PHE . 605      -9.041 -19.671 -45.651  1.00 40.06           C  
ATOM   1735  C   PHE . 605      -8.143 -18.905 -46.613  1.00 53.73           C  
ATOM   1736  O   PHE . 605      -8.528 -18.588 -47.745  1.00 58.39           O  
ATOM   1737  CB  PHE . 605      -8.492 -21.074 -45.347  1.00 39.49           C  
ATOM   1738  CG  PHE . 605      -8.636 -22.052 -46.492  1.00 50.35           C  
ATOM   1739  CD1 PHE . 605      -7.588 -22.253 -47.393  1.00 45.04           C  
ATOM   1740  CD2 PHE . 605      -9.818 -22.773 -46.673  1.00 49.69           C  
ATOM   1741  CE1 PHE . 605      -7.724 -23.159 -48.452  1.00 49.25           C  
ATOM   1742  CE2 PHE . 605      -9.953 -23.684 -47.737  1.00 50.94           C  
ATOM   1743  CZ  PHE . 605      -8.908 -23.873 -48.621  1.00 50.89           C  
ATOM   1744  HN  PHE . 605     -10.511 -19.759 -47.215  1.00  0.00           H  
ATOM   1745  N   GLY . 606      -6.936 -18.589 -46.139  1.00 53.90           N  
ATOM   1746  CA  GLY . 606      -5.932 -18.003 -46.995  1.00 63.02           C  
ATOM   1747  C   GLY . 606      -5.290 -16.800 -46.347  1.00 62.84           C  
ATOM   1748  O   GLY . 606      -5.336 -16.626 -45.123  1.00 61.89           O  
ATOM   1749  HN  GLY . 606      -6.720 -18.764 -45.158  1.00  0.00           H  
ATOM   1750  N   ASP . 607      -4.662 -15.981 -47.193  1.00 58.81           N  
ATOM   1751  CA  ASP . 607      -4.051 -14.719 -46.778  1.00 56.01           C  
ATOM   1752  C   ASP . 607      -5.123 -13.640 -46.887  1.00 51.75           C  
ATOM   1753  O   ASP . 607      -5.262 -12.942 -47.899  1.00 48.19           O  
ATOM   1754  CB  ASP . 607      -2.827 -14.400 -47.634  1.00 65.48           C  
ATOM   1755  CG  ASP . 607      -2.017 -13.232 -47.089  1.00 71.40           C  
ATOM   1756  OD1 ASP . 607      -2.480 -12.591 -46.117  1.00 72.79           O  
ATOM   1757  OD2 ASP . 607      -0.922 -12.950 -47.638  1.00 61.33           O1-
ATOM   1758  HN  ASP . 607      -4.606 -16.248 -48.176  1.00  0.00           H  
ATOM   1759  N   LEU . 608      -5.915 -13.528 -45.819  1.00 41.38           N  
ATOM   1760  CA  LEU . 608      -6.948 -12.502 -45.778  1.00 43.32           C  
ATOM   1761  C   LEU . 608      -6.330 -11.126 -45.635  1.00 49.46           C  
ATOM   1762  O   LEU . 608      -6.971 -10.133 -46.002  1.00 51.26           O  
ATOM   1763  CB  LEU . 608      -7.951 -12.769 -44.638  1.00 37.51           C  
ATOM   1764  CG  LEU . 608      -9.107 -13.752 -44.881  1.00 59.53           C  
ATOM   1765  CD1 LEU . 608      -8.623 -15.156 -45.183  1.00 57.70           C  
ATOM   1766  CD2 LEU . 608     -10.063 -13.793 -43.713  1.00 44.78           C  
ATOM   1767  HN  LEU . 608      -5.797 -14.163 -45.029  1.00  0.00           H  
ATOM   1768  N   ASN . 609      -5.100 -11.056 -45.105  1.00 42.36           N  
ATOM   1769  CA  ASN . 609      -4.282  -9.848 -45.089  1.00 45.72           C  
ATOM   1770  C   ASN . 609      -4.775  -8.783 -44.102  1.00 55.65           C  
ATOM   1771  O   ASN . 609      -4.402  -7.610 -44.232  1.00 55.17           O  
ATOM   1772  CB  ASN . 609      -4.177  -9.254 -46.506  1.00 48.47           C  
ATOM   1773  CG  ASN . 609      -2.743  -9.236 -47.039  1.00 48.44           C  
ATOM   1774  ND2 ASN . 609      -2.603  -9.383 -48.343  1.00 57.21           N  
ATOM   1775  OD1 ASN . 609      -1.783  -9.070 -46.287  1.00 46.45           O  
ATOM   1776  HN  ASN . 609      -4.712 -11.901 -44.686  1.00  0.00           H  
ATOM   1777 1HD2 ASN . 609      -1.647  -9.371 -48.698  1.00  0.00           H  
ATOM   1778 2HD2 ASN . 609      -3.399  -9.521 -48.966  1.00  0.00           H  
ATOM   1779  N   TYR . 610      -5.606  -9.137 -43.111  1.00 50.87           N  
ATOM   1780  CA  TYR . 610      -5.960  -8.182 -42.064  1.00 47.70           C  
ATOM   1781  C   TYR . 610      -4.811  -8.042 -41.061  1.00 50.81           C  
ATOM   1782  O   TYR . 610      -4.101  -9.013 -40.764  1.00 47.89           O  
ATOM   1783  CB  TYR . 610      -7.251  -8.608 -41.355  1.00 44.56           C  
ATOM   1784  CG  TYR . 610      -8.483  -8.494 -42.235  1.00 45.74           C  
ATOM   1785  CD1 TYR . 610      -9.151  -7.287 -42.366  1.00 48.88           C  
ATOM   1786  CD2 TYR . 610      -8.963  -9.590 -42.950  1.00 47.05           C  
ATOM   1787  CE1 TYR . 610     -10.268  -7.168 -43.171  1.00 52.66           C  
ATOM   1788  CE2 TYR . 610     -10.073  -9.483 -43.764  1.00 46.93           C  
ATOM   1789  CZ  TYR . 610     -10.727  -8.265 -43.869  1.00 55.05           C  
ATOM   1790  OH  TYR . 610     -11.852  -8.126 -44.663  1.00 50.00           O  
ATOM   1791  HN  TYR . 610      -5.994 -10.080 -43.088  1.00  0.00           H  
ATOM   1792  HH  TYR . 610     -12.300  -7.291 -44.735  1.00  0.00           H  
ATOM   1793  N   ARG . 611      -4.629  -6.825 -40.542  1.00 47.16           N  
ATOM   1794  CA  ARG . 611      -3.494  -6.476 -39.692  1.00 51.34           C  
ATOM   1795  C   ARG . 611      -3.931  -6.031 -38.302  1.00 60.34           C  
ATOM   1796  O   ARG . 611      -5.122  -5.894 -37.996  1.00 52.06           O  
ATOM   1797  CB  ARG . 611      -2.645  -5.380 -40.338  1.00 53.98           C  
ATOM   1798  CG  ARG . 611      -2.428  -5.640 -41.833  1.00 51.24           C  
ATOM   1799  CD  ARG . 611      -1.725  -6.993 -42.106  1.00 45.39           C  
ATOM   1800  NE  ARG . 611      -1.489  -7.159 -43.524  1.00 62.19           N  
ATOM   1801  CZ  ARG . 611      -0.370  -6.770 -44.115  1.00 66.22           C  
ATOM   1802  NH1 ARG . 611       0.603  -6.206 -43.407  1.00 67.92           N1+
ATOM   1803  NH2 ARG . 611      -0.209  -6.921 -45.415  1.00 67.80           N  
ATOM   1804  HN  ARG . 611      -5.318  -6.102 -40.750  1.00  0.00           H  
ATOM   1805  HE  ARG . 611      -2.216  -7.594 -44.092  1.00  0.00           H  
ATOM   1806 1HH1 ARG . 611       1.465  -5.906 -43.862  1.00  0.00           H  
ATOM   1807 2HH1 ARG . 611       0.478  -6.089 -42.401  1.00  0.00           H  
ATOM   1808 1HH2 ARG . 611       0.653  -6.621 -45.870  1.00  0.00           H  
ATOM   1809 2HH2 ARG . 611      -0.956  -7.354 -45.958  1.00  0.00           H  
ATOM   1810  N   LEU . 612      -2.919  -5.787 -37.469  1.00 61.85           N  
ATOM   1811  CA  LEU . 612      -3.097  -5.305 -36.108  1.00 53.92           C  
ATOM   1812  C   LEU . 612      -3.187  -3.785 -36.074  1.00 58.41           C  
ATOM   1813  O   LEU . 612      -2.306  -3.091 -36.592  1.00 59.55           O  
ATOM   1814  CB  LEU . 612      -1.941  -5.773 -35.232  1.00 43.97           C  
ATOM   1815  CG  LEU . 612      -2.017  -7.245 -34.837  1.00 52.08           C  
ATOM   1816  CD1 LEU . 612      -0.988  -7.539 -33.732  1.00 45.77           C  
ATOM   1817  CD2 LEU . 612      -3.451  -7.627 -34.402  1.00 48.43           C  
ATOM   1818  HN  LEU . 612      -1.969  -5.947 -37.804  1.00  0.00           H  
ATOM   1819  N   ASP . 613      -4.248  -3.274 -35.453  1.00 62.78           N  
ATOM   1820  CA  ASP . 613      -4.413  -1.836 -35.242  1.00 65.58           C  
ATOM   1821  C   ASP . 613      -3.676  -1.383 -33.977  1.00 67.86           C  
ATOM   1822  O   ASP . 613      -4.271  -0.917 -33.005  1.00 72.36           O  
ATOM   1823  CB  ASP . 613      -5.894  -1.484 -35.164  1.00 72.94           C  
ATOM   1824  CG  ASP . 613      -6.514  -1.251 -36.522  1.00 89.02           C  
ATOM   1825  OD1 ASP . 613      -5.777  -0.893 -37.460  1.00 95.45           O  
ATOM   1826  OD2 ASP . 613      -7.747  -1.417 -36.651  1.00101.38           O1-
ATOM   1827  HN  ASP . 613      -4.971  -3.908 -35.112  1.00  0.00           H  
ATOM   1828  N   MET . 614      -2.353  -1.526 -33.988  1.00 66.40           N  
ATOM   1829  CA  MET . 614      -1.568  -1.053 -32.854  1.00 65.77           C  
ATOM   1830  C   MET . 614      -0.157  -0.735 -33.316  1.00 59.32           C  
ATOM   1831  O   MET . 614       0.275  -1.179 -34.381  1.00 64.41           O  
ATOM   1832  CB  MET . 614      -1.543  -2.073 -31.712  1.00 72.56           C  
ATOM   1833  CG  MET . 614      -1.194  -1.439 -30.378  1.00 89.26           C  
ATOM   1834  SD  MET . 614      -1.532  -2.512 -28.985  1.00102.61           S  
ATOM   1835  CE  MET . 614      -0.364  -3.811 -29.298  1.00100.69           C  
ATOM   1836  HN  MET . 614      -1.891  -1.964 -34.785  1.00  0.00           H  
ATOM   1837  N   ASP . 615       0.557   0.030 -32.489  1.00 58.68           N  
ATOM   1838  CA  ASP . 615       1.910   0.455 -32.816  1.00 59.95           C  
ATOM   1839  C   ASP . 615       2.905  -0.692 -32.651  1.00 63.16           C  
ATOM   1840  O   ASP . 615       2.700  -1.640 -31.879  1.00 45.96           O  
ATOM   1841  CB  ASP . 615       2.342   1.639 -31.948  1.00 64.76           C  
ATOM   1842  CG  ASP . 615       2.671   1.231 -30.523  1.00 90.17           C  
ATOM   1843  OD1 ASP . 615       1.727   1.099 -29.710  1.00104.22           O  
ATOM   1844  OD2 ASP . 615       3.870   1.050 -30.208  1.00 93.57           O1-
ATOM   1845  HN  ASP . 615       0.144   0.325 -31.604  1.00  0.00           H  
ATOM   1846  N   ILE . 616       4.023  -0.560 -33.372  1.00 60.51           N  
ATOM   1847  CA  ILE . 616       5.013  -1.632 -33.450  1.00 65.36           C  
ATOM   1848  C   ILE . 616       5.495  -2.053 -32.059  1.00 58.25           C  
ATOM   1849  O   ILE . 616       5.555  -3.250 -31.745  1.00 52.58           O  
ATOM   1850  CB  ILE . 616       6.184  -1.208 -34.360  1.00 69.94           C  
ATOM   1851  CG1 ILE . 616       7.262  -2.284 -34.330  1.00 65.26           C  
ATOM   1852  CG2 ILE . 616       6.748   0.166 -33.952  1.00 75.39           C  
ATOM   1853  CD1 ILE . 616       6.727  -3.638 -34.785  1.00 51.06           C  
ATOM   1854  HN  ILE . 616       4.189   0.309 -33.879  1.00  0.00           H  
ATOM   1855  N   GLN . 617       5.829  -1.089 -31.198  1.00 47.79           N  
ATOM   1856  CA  GLN . 617       6.502  -1.428 -29.950  1.00 49.33           C  
ATOM   1857  C   GLN . 617       5.618  -2.283 -29.048  1.00 58.10           C  
ATOM   1858  O   GLN . 617       6.067  -3.309 -28.520  1.00 62.57           O  
ATOM   1859  CB  GLN . 617       6.938  -0.152 -29.238  1.00 63.05           C  
ATOM   1860  CG  GLN . 617       8.024   0.626 -29.983  1.00 73.82           C  
ATOM   1861  CD  GLN . 617       8.589   1.777 -29.164  1.00 81.44           C  
ATOM   1862  NE2 GLN . 617       8.519   2.988 -29.716  1.00 81.79           N  
ATOM   1863  OE1 GLN . 617       9.077   1.581 -28.046  1.00 75.07           O  
ATOM   1864  HN  GLN . 617       5.613  -0.116 -31.413  1.00  0.00           H  
ATOM   1865 1HE2 GLN . 617       8.898   3.760 -29.167  1.00  0.00           H  
ATOM   1866 2HE2 GLN . 617       8.116   3.150 -30.639  1.00  0.00           H  
ATOM   1867  N   GLU . 618       4.353  -1.886 -28.863  1.00 53.88           N  
ATOM   1868  CA  GLU . 618       3.474  -2.658 -27.989  1.00 56.19           C  
ATOM   1869  C   GLU . 618       3.233  -4.058 -28.544  1.00 49.14           C  
ATOM   1870  O   GLU . 618       3.195  -5.036 -27.789  1.00 54.07           O  
ATOM   1871  CB  GLU . 618       2.147  -1.917 -27.771  1.00 69.92           C  
ATOM   1872  CG  GLU . 618       2.251  -0.590 -27.001  1.00 87.72           C  
ATOM   1873  CD  GLU . 618       2.361  -0.748 -25.477  1.00101.30           C  
ATOM   1874  OE1 GLU . 618       2.983  -1.720 -24.986  1.00102.60           O  
ATOM   1875  OE2 GLU . 618       1.823   0.125 -24.762  1.00106.25           O1-
ATOM   1876  HN  GLU . 618       4.005  -1.049 -29.330  1.00  0.00           H  
ATOM   1877  N   ILE . 619       3.081  -4.179 -29.859  1.00 48.52           N  
ATOM   1878  CA  ILE . 619       2.851  -5.488 -30.458  1.00 47.77           C  
ATOM   1879  C   ILE . 619       3.995  -6.445 -30.116  1.00 54.32           C  
ATOM   1880  O   ILE . 619       3.767  -7.573 -29.663  1.00 54.62           O  
ATOM   1881  CB  ILE . 619       2.659  -5.344 -31.976  1.00 50.17           C  
ATOM   1882  CG1 ILE . 619       1.420  -4.496 -32.271  1.00 50.86           C  
ATOM   1883  CG2 ILE . 619       2.570  -6.713 -32.639  1.00 47.98           C  
ATOM   1884  CD1 ILE . 619       1.190  -4.274 -33.754  1.00 49.28           C  
ATOM   1885  HN  ILE . 619       3.126  -3.351 -30.453  1.00  0.00           H  
ATOM   1886  N   LEU . 620       5.243  -5.990 -30.283  1.00 54.99           N  
ATOM   1887  CA  LEU . 620       6.398  -6.864 -30.063  1.00 58.35           C  
ATOM   1888  C   LEU . 620       6.490  -7.347 -28.614  1.00 58.50           C  
ATOM   1889  O   LEU . 620       6.771  -8.528 -28.360  1.00 55.44           O  
ATOM   1890  CB  LEU . 620       7.685  -6.141 -30.459  1.00 59.03           C  
ATOM   1891  CG  LEU . 620       7.883  -5.785 -31.929  1.00 59.04           C  
ATOM   1892  CD1 LEU . 620       9.123  -4.970 -32.042  1.00 47.75           C  
ATOM   1893  CD2 LEU . 620       7.964  -7.022 -32.822  1.00 46.01           C  
ATOM   1894  HN  LEU . 620       5.392  -5.022 -30.567  1.00  0.00           H  
ATOM   1895  N   ASN . 621       6.268  -6.447 -27.651  1.00 52.17           N  
ATOM   1896  CA  ASN . 621       6.345  -6.838 -26.247  1.00 50.12           C  
ATOM   1897  C   ASN . 621       5.253  -7.839 -25.877  1.00 51.93           C  
ATOM   1898  O   ASN . 621       5.515  -8.815 -25.159  1.00 50.08           O  
ATOM   1899  CB  ASN . 621       6.288  -5.592 -25.357  1.00 57.59           C  
ATOM   1900  CG  ASN . 621       7.337  -4.554 -25.744  1.00 75.46           C  
ATOM   1901  ND2 ASN . 621       7.099  -3.298 -25.381  1.00 75.50           N  
ATOM   1902  OD1 ASN . 621       8.369  -4.891 -26.327  1.00 80.73           O  
ATOM   1903  HN  ASN . 621       6.044  -5.483 -27.898  1.00  0.00           H  
ATOM   1904 1HD2 ASN . 621       7.800  -2.604 -25.640  1.00  0.00           H  
ATOM   1905 2HD2 ASN . 621       6.245  -3.019 -24.898  1.00  0.00           H  
ATOM   1906  N   TYR . 622       4.024  -7.623 -26.368  1.00 48.01           N  
ATOM   1907  CA  TYR . 622       2.952  -8.581 -26.116  1.00 53.20           C  
ATOM   1908  C   TYR . 622       3.314  -9.951 -26.658  1.00 56.35           C  
ATOM   1909  O   TYR . 622       3.120 -10.966 -25.979  1.00 53.67           O  
ATOM   1910  CB  TYR . 622       1.637  -8.089 -26.724  1.00 61.77           C  
ATOM   1911  CG  TYR . 622       0.920  -7.063 -25.864  1.00 67.82           C  
ATOM   1912  CD1 TYR . 622       0.733  -7.276 -24.501  1.00 72.95           C  
ATOM   1913  CD2 TYR . 622       0.438  -5.881 -26.413  1.00 66.62           C  
ATOM   1914  CE1 TYR . 622       0.093  -6.335 -23.709  1.00 72.93           C  
ATOM   1915  CE2 TYR . 622      -0.207  -4.942 -25.635  1.00 68.24           C  
ATOM   1916  CZ  TYR . 622      -0.378  -5.171 -24.289  1.00 73.07           C  
ATOM   1917  OH  TYR . 622      -1.026  -4.222 -23.534  1.00 74.23           O  
ATOM   1918  HN  TYR . 622       3.838  -6.786 -26.920  1.00  0.00           H  
ATOM   1919  HH  TYR . 622      -1.349  -3.423 -23.932  1.00  0.00           H  
ATOM   1920  N   ILE . 623       3.878  -9.995 -27.869  1.00 59.48           N  
ATOM   1921  CA  ILE . 623       4.348 -11.261 -28.428  1.00 57.62           C  
ATOM   1922  C   ILE . 623       5.450 -11.853 -27.558  1.00 58.41           C  
ATOM   1923  O   ILE . 623       5.482 -13.064 -27.310  1.00 67.13           O  
ATOM   1924  CB  ILE . 623       4.818 -11.062 -29.878  1.00 53.37           C  
ATOM   1925  CG1 ILE . 623       3.637 -10.688 -30.757  1.00 53.33           C  
ATOM   1926  CG2 ILE . 623       5.454 -12.328 -30.427  1.00 52.90           C  
ATOM   1927  CD1 ILE . 623       4.043 -10.153 -32.096  1.00 53.02           C  
ATOM   1928  HN  ILE . 623       3.982  -9.136 -28.409  1.00  0.00           H  
ATOM   1929  N   SER . 624       6.367 -11.015 -27.078  1.00 49.76           N  
ATOM   1930  CA  SER . 624       7.447 -11.525 -26.242  1.00 63.25           C  
ATOM   1931  C   SER . 624       6.933 -12.020 -24.898  1.00 68.21           C  
ATOM   1932  O   SER . 624       7.515 -12.948 -24.321  1.00 63.84           O  
ATOM   1933  CB  SER . 624       8.510 -10.451 -26.038  1.00 74.55           C  
ATOM   1934  OG  SER . 624       9.124 -10.126 -27.275  1.00 85.42           O  
ATOM   1935  HN  SER . 624       6.314 -10.020 -27.295  1.00  0.00           H  
ATOM   1936  HG  SER . 624       9.786  -9.457 -27.148  1.00  0.00           H  
ATOM   1937  N   ARG . 625       5.861 -11.410 -24.380  1.00 68.83           N  
ATOM   1938  CA  ARG . 625       5.205 -11.897 -23.173  1.00 70.32           C  
ATOM   1939  C   ARG . 625       4.239 -13.036 -23.457  1.00 72.55           C  
ATOM   1940  O   ARG . 625       3.612 -13.541 -22.521  1.00 80.24           O  
ATOM   1941  CB  ARG . 625       4.443 -10.763 -22.475  1.00 68.87           C  
ATOM   1942  CG  ARG . 625       5.295  -9.603 -22.024  1.00 71.15           C  
ATOM   1943  CD  ARG . 625       4.465  -8.521 -21.353  1.00 85.29           C  
ATOM   1944  NE  ARG . 625       5.322  -7.489 -20.779  1.00101.54           N  
ATOM   1945  CZ  ARG . 625       5.824  -7.532 -19.546  1.00113.80           C  
ATOM   1946  NH1 ARG . 625       5.543  -8.557 -18.746  1.00114.54           N1+
ATOM   1947  NH2 ARG . 625       6.606  -6.550 -19.112  1.00114.74           N  
ATOM   1948  HN  ARG . 625       5.492 -10.580 -24.843  1.00  0.00           H  
ATOM   1949  HE  ARG . 625       5.552  -6.682 -21.360  1.00  0.00           H  
ATOM   1950 1HH1 ARG . 625       5.927  -8.590 -17.802  1.00  0.00           H  
ATOM   1951 2HH1 ARG . 625       4.942  -9.311 -19.079  1.00  0.00           H  
ATOM   1952 1HH2 ARG . 625       6.990  -6.583 -18.168  1.00  0.00           H  
ATOM   1953 2HH2 ARG . 625       6.821  -5.764 -19.725  1.00  0.00           H  
ATOM   1954  N   LYS . 626       4.091 -13.434 -24.718  1.00 70.82           N  
ATOM   1955  CA  LYS . 626       3.096 -14.417 -25.153  1.00 75.29           C  
ATOM   1956  C   LYS . 626       1.666 -14.002 -24.791  1.00 66.48           C  
ATOM   1957  O   LYS . 626       0.786 -14.853 -24.674  1.00 71.70           O  
ATOM   1958  CB  LYS . 626       3.410 -15.813 -24.593  1.00 80.26           C  
ATOM   1959  CG  LYS . 626       4.846 -16.276 -24.850  1.00 85.08           C  
ATOM   1960  CD  LYS . 626       4.914 -17.649 -25.522  1.00 92.65           C  
ATOM   1961  CE  LYS . 626       4.635 -17.560 -27.028  1.00 97.36           C  
ATOM   1962  NZ  LYS . 626       4.680 -18.878 -27.742  1.00 97.41           N1+
ATOM   1963  HN  LYS . 626       4.707 -13.031 -25.424  1.00  0.00           H  
ATOM   1964  HZ1 LYS . 626       4.495 -18.819 -28.743  1.00  0.00           H  
ATOM   1965  HZ2 LYS . 626       4.046 -19.544 -27.301  1.00  0.00           H  
ATOM   1966  HZ3 LYS . 626       5.570 -19.346 -27.571  1.00  0.00           H  
ATOM   1967  N   GLU . 627       1.418 -12.703 -24.617  1.00 59.78           N  
ATOM   1968  CA  GLU . 627       0.080 -12.170 -24.354  1.00 58.81           C  
ATOM   1969  C   GLU . 627      -0.570 -11.825 -25.686  1.00 57.49           C  
ATOM   1970  O   GLU . 627      -0.272 -10.787 -26.280  1.00 66.11           O  
ATOM   1971  CB  GLU . 627       0.147 -10.939 -23.457  1.00 69.59           C  
ATOM   1972  CG  GLU . 627       0.753 -11.190 -22.087  1.00 89.40           C  
ATOM   1973  CD  GLU . 627       0.445 -10.075 -21.101  1.00101.72           C  
ATOM   1974  OE1 GLU . 627      -0.742  -9.700 -20.984  1.00107.69           O  
ATOM   1975  OE2 GLU . 627       1.388  -9.573 -20.450  1.00100.87           O1-
ATOM   1976  HN  GLU . 627       2.199 -12.049 -24.670  1.00  0.00           H  
ATOM   1977  N   PHE . 628      -1.472 -12.687 -26.157  1.00 53.89           N  
ATOM   1978  CA  PHE . 628      -2.071 -12.504 -27.476  1.00 55.79           C  
ATOM   1979  C   PHE . 628      -3.444 -11.833 -27.450  1.00 58.11           C  
ATOM   1980  O   PHE . 628      -3.826 -11.219 -28.454  1.00 55.20           O  
ATOM   1981  CB  PHE . 628      -2.168 -13.853 -28.209  1.00 58.45           C  
ATOM   1982  CG  PHE . 628      -0.822 -14.496 -28.488  1.00 62.36           C  
ATOM   1983  CD1 PHE . 628       0.217 -13.755 -29.041  1.00 61.98           C  
ATOM   1984  CD2 PHE . 628      -0.590 -15.831 -28.168  1.00 61.92           C  
ATOM   1985  CE1 PHE . 628       1.467 -14.337 -29.285  1.00 63.32           C  
ATOM   1986  CE2 PHE . 628       0.648 -16.416 -28.402  1.00 66.78           C  
ATOM   1987  CZ  PHE . 628       1.682 -15.668 -28.965  1.00 63.69           C  
ATOM   1988  HN  PHE . 628      -1.748 -13.487 -25.587  1.00  0.00           H  
ATOM   1989  N   GLU . 629      -4.173 -11.896 -26.329  1.00 64.99           N  
ATOM   1990  CA  GLU . 629      -5.518 -11.317 -26.273  1.00 69.99           C  
ATOM   1991  C   GLU . 629      -5.530  -9.815 -26.522  1.00 59.91           C  
ATOM   1992  O   GLU . 629      -6.377  -9.352 -27.307  1.00 61.27           O  
ATOM   1993  CB  GLU . 629      -6.190 -11.644 -24.931  1.00 91.06           C  
ATOM   1994  CG  GLU . 629      -6.046 -13.086 -24.466  1.00111.58           C  
ATOM   1995  CD  GLU . 629      -4.667 -13.388 -23.882  1.00125.50           C  
ATOM   1996  OE1 GLU . 629      -4.194 -12.618 -23.018  1.00131.59           O  
ATOM   1997  OE2 GLU . 629      -4.045 -14.389 -24.301  1.00127.44           O1-
ATOM   1998  HN  GLU . 629      -3.787 -12.353 -25.503  1.00  0.00           H  
ATOM   1999  N   PRO . 630      -4.674  -8.999 -25.897  1.00 59.88           N  
ATOM   2000  CA  PRO . 630      -4.636  -7.582 -26.290  1.00 59.63           C  
ATOM   2001  C   PRO . 630      -4.345  -7.379 -27.764  1.00 60.95           C  
ATOM   2002  O   PRO . 630      -4.728  -6.343 -28.317  1.00 71.05           O  
ATOM   2003  CB  PRO . 630      -3.531  -6.987 -25.397  1.00 61.36           C  
ATOM   2004  CG  PRO . 630      -2.822  -8.156 -24.778  1.00 64.20           C  
ATOM   2005  CD  PRO . 630      -3.845  -9.245 -24.700  1.00 63.03           C  
ATOM   2006  N   LEU . 631      -3.693  -8.333 -28.433  1.00 56.24           N  
ATOM   2007  CA  LEU . 631      -3.472  -8.165 -29.868  1.00 50.46           C  
ATOM   2008  C   LEU . 631      -4.697  -8.589 -30.673  1.00 53.31           C  
ATOM   2009  O   LEU . 631      -5.082  -7.920 -31.640  1.00 54.08           O  
ATOM   2010  CB  LEU . 631      -2.238  -8.959 -30.299  1.00 55.87           C  
ATOM   2011  CG  LEU . 631      -0.952  -8.676 -29.517  1.00 58.75           C  
ATOM   2012  CD1 LEU . 631       0.265  -9.417 -30.081  1.00 56.71           C  
ATOM   2013  CD2 LEU . 631      -0.716  -7.193 -29.518  1.00 51.91           C  
ATOM   2014  HN  LEU . 631      -3.355  -9.166 -27.950  1.00  0.00           H  
ATOM   2015  N   LEU . 632      -5.335  -9.687 -30.274  1.00 53.86           N  
ATOM   2016  CA  LEU . 632      -6.492 -10.170 -31.013  1.00 57.19           C  
ATOM   2017  C   LEU . 632      -7.678  -9.218 -30.894  1.00 60.89           C  
ATOM   2018  O   LEU . 632      -8.540  -9.179 -31.783  1.00 54.35           O  
ATOM   2019  CB  LEU . 632      -6.842 -11.576 -30.534  1.00 54.66           C  
ATOM   2020  CG  LEU . 632      -5.719 -12.575 -30.839  1.00 56.51           C  
ATOM   2021  CD1 LEU . 632      -5.881 -13.821 -29.987  1.00 61.31           C  
ATOM   2022  CD2 LEU . 632      -5.660 -12.921 -32.332  1.00 49.40           C  
ATOM   2023  HN  LEU . 632      -5.012 -10.191 -29.448  1.00  0.00           H  
ATOM   2024  N   ARG . 633      -7.714  -8.411 -29.842  1.00 55.22           N  
ATOM   2025  CA  ARG . 633      -8.796  -7.455 -29.694  1.00 55.98           C  
ATOM   2026  C   ARG . 633      -8.645  -6.217 -30.561  1.00 66.03           C  
ATOM   2027  O   ARG . 633      -9.591  -5.422 -30.629  1.00 73.54           O  
ATOM   2028  CB  ARG . 633      -8.925  -7.057 -28.238  1.00 67.05           C  
ATOM   2029  CG  ARG . 633      -9.507  -8.175 -27.422  1.00 89.77           C  
ATOM   2030  CD  ARG . 633      -9.715  -7.712 -26.011  1.00103.77           C  
ATOM   2031  NE  ARG . 633      -8.562  -6.947 -25.569  1.00122.81           N  
ATOM   2032  CZ  ARG . 633      -8.406  -6.473 -24.343  1.00135.77           C  
ATOM   2033  NH1 ARG . 633      -9.331  -6.684 -23.410  1.00143.42           N1+
ATOM   2034  NH2 ARG . 633      -7.318  -5.780 -24.025  1.00133.52           N  
ATOM   2035  HN  ARG . 633      -6.980  -8.462 -29.136  1.00  0.00           H  
ATOM   2036  HE  ARG . 633      -7.824  -6.763 -26.248  1.00  0.00           H  
ATOM   2037 1HH1 ARG . 633      -9.211  -6.319 -22.465  1.00  0.00           H  
ATOM   2038 2HH1 ARG . 633     -10.166  -7.216 -23.654  1.00  0.00           H  
ATOM   2039 1HH2 ARG . 633      -7.198  -5.415 -23.080  1.00  0.00           H  
ATOM   2040 2HH2 ARG . 633      -6.609  -5.618 -24.740  1.00  0.00           H  
ATOM   2041  N   VAL . 634      -7.503  -6.031 -31.224  1.00 61.69           N  
ATOM   2042  CA  VAL . 634      -7.376  -5.000 -32.247  1.00 53.14           C  
ATOM   2043  C   VAL . 634      -6.976  -5.598 -33.600  1.00 49.47           C  
ATOM   2044  O   VAL . 634      -6.548  -4.879 -34.509  1.00 54.98           O  
ATOM   2045  CB  VAL . 634      -6.411  -3.882 -31.798  1.00 58.66           C  
ATOM   2046  CG1 VAL . 634      -6.907  -3.238 -30.480  1.00 55.48           C  
ATOM   2047  CG2 VAL . 634      -4.955  -4.387 -31.687  1.00 44.15           C  
ATOM   2048  HN  VAL . 634      -6.700  -6.623 -31.011  1.00  0.00           H  
ATOM   2049  N   ASP . 635      -7.109  -6.911 -33.752  1.00 45.12           N  
ATOM   2050  CA  ASP . 635      -7.006  -7.514 -35.075  1.00 42.99           C  
ATOM   2051  C   ASP . 635      -8.135  -7.011 -35.974  1.00 53.70           C  
ATOM   2052  O   ASP . 635      -9.305  -7.010 -35.574  1.00 52.28           O  
ATOM   2053  CB  ASP . 635      -7.072  -9.028 -34.974  1.00 49.30           C  
ATOM   2054  CG  ASP . 635      -7.413  -9.669 -36.306  1.00 66.84           C  
ATOM   2055  OD1 ASP . 635      -8.349 -10.492 -36.336  1.00 64.84           O  
ATOM   2056  OD2 ASP . 635      -6.751  -9.357 -37.322  1.00 76.27           O1-
ATOM   2057  HN  ASP . 635      -7.284  -7.501 -32.938  1.00  0.00           H  
ATOM   2058  N   GLN . 636      -7.781  -6.605 -37.198  1.00 51.33           N  
ATOM   2059  CA  GLN . 636      -8.758  -5.992 -38.093  1.00 53.34           C  
ATOM   2060  C   GLN . 636      -9.865  -6.965 -38.461  1.00 53.84           C  
ATOM   2061  O   GLN . 636     -11.039  -6.588 -38.516  1.00 53.36           O  
ATOM   2062  CB  GLN . 636      -8.068  -5.474 -39.353  1.00 45.54           C  
ATOM   2063  CG  GLN . 636      -7.508  -4.069 -39.186  1.00 50.69           C  
ATOM   2064  CD  GLN . 636      -6.423  -3.745 -40.203  1.00 58.23           C  
ATOM   2065  NE2 GLN . 636      -5.787  -2.593 -40.029  1.00 55.33           N  
ATOM   2066  OE1 GLN . 636      -6.153  -4.527 -41.128  1.00 50.67           O  
ATOM   2067  HN  GLN . 636      -6.817  -6.725 -37.510  1.00  0.00           H  
ATOM   2068 1HE2 GLN . 636      -6.009  -1.950 -39.269  1.00  0.00           H  
ATOM   2069 2HE2 GLN . 636      -5.060  -2.376 -40.711  1.00  0.00           H  
ATOM   2070  N   LEU . 637      -9.511  -8.220 -38.723  1.00 49.63           N  
ATOM   2071  CA  LEU . 637     -10.522  -9.208 -39.071  1.00 46.39           C  
ATOM   2072  C   LEU . 637     -11.538  -9.355 -37.945  1.00 55.50           C  
ATOM   2073  O   LEU . 637     -12.748  -9.223 -38.163  1.00 52.98           O  
ATOM   2074  CB  LEU . 637      -9.856 -10.546 -39.379  1.00 43.39           C  
ATOM   2075  CG  LEU . 637     -10.809 -11.634 -39.845  1.00 47.83           C  
ATOM   2076  CD1 LEU . 637     -11.753 -11.062 -40.902  1.00 42.16           C  
ATOM   2077  CD2 LEU . 637     -10.040 -12.870 -40.325  1.00 38.48           C  
ATOM   2078  HN  LEU . 637      -8.529  -8.491 -38.680  1.00  0.00           H  
ATOM   2079  N   ASN . 638     -11.058  -9.599 -36.725  1.00 53.10           N  
ATOM   2080  CA  ASN . 638     -11.973  -9.702 -35.598  1.00 57.66           C  
ATOM   2081  C   ASN . 638     -12.819  -8.442 -35.459  1.00 54.39           C  
ATOM   2082  O   ASN . 638     -14.032  -8.533 -35.250  1.00 46.70           O  
ATOM   2083  CB  ASN . 638     -11.207  -9.992 -34.309  1.00 57.06           C  
ATOM   2084  CG  ASN . 638     -10.660 -11.410 -34.263  1.00 61.54           C  
ATOM   2085  ND2 ASN . 638      -9.730 -11.651 -33.345  1.00 63.70           N  
ATOM   2086  OD1 ASN . 638     -11.061 -12.278 -35.050  1.00 66.90           O  
ATOM   2087  HN  ASN . 638     -10.054  -9.713 -36.582  1.00  0.00           H  
ATOM   2088 1HD2 ASN . 638      -9.363 -12.602 -33.314  1.00  0.00           H  
ATOM   2089 2HD2 ASN . 638      -9.400 -10.936 -32.697  1.00  0.00           H  
ATOM   2090  N   LEU . 639     -12.215  -7.262 -35.630  1.00 53.90           N  
ATOM   2091  CA  LEU . 639     -12.984  -6.027 -35.486  1.00 52.51           C  
ATOM   2092  C   LEU . 639     -14.125  -5.960 -36.502  1.00 57.97           C  
ATOM   2093  O   LEU . 639     -15.273  -5.665 -36.138  1.00 63.99           O  
ATOM   2094  CB  LEU . 639     -12.069  -4.808 -35.618  1.00 54.11           C  
ATOM   2095  CG  LEU . 639     -11.100  -4.594 -34.447  1.00 61.45           C  
ATOM   2096  CD1 LEU . 639     -10.090  -3.443 -34.676  1.00 57.83           C  
ATOM   2097  CD2 LEU . 639     -11.882  -4.400 -33.154  1.00 61.37           C  
ATOM   2098  HN  LEU . 639     -11.222  -7.223 -35.860  1.00  0.00           H  
ATOM   2099  N   GLU . 640     -13.843  -6.272 -37.772  1.00 48.26           N  
ATOM   2100  CA  GLU . 640     -14.873  -6.104 -38.796  1.00 61.31           C  
ATOM   2101  C   GLU . 640     -15.915  -7.220 -38.755  1.00 56.83           C  
ATOM   2102  O   GLU . 640     -17.058  -7.010 -39.161  1.00 55.94           O  
ATOM   2103  CB  GLU . 640     -14.237  -5.977 -40.188  1.00 55.93           C  
ATOM   2104  CG  GLU . 640     -13.072  -4.974 -40.241  1.00 57.27           C  
ATOM   2105  CD  GLU . 640     -13.510  -3.487 -40.181  1.00 70.42           C  
ATOM   2106  OE1 GLU . 640     -12.860  -2.710 -39.458  1.00 78.89           O  
ATOM   2107  OE2 GLU . 640     -14.478  -3.076 -40.849  1.00 72.70           O1-
ATOM   2108  HN  GLU . 640     -12.919  -6.623 -38.023  1.00  0.00           H  
ATOM   2109  N   ARG . 641     -15.543  -8.400 -38.269  1.00 50.01           N  
ATOM   2110  CA  ARG . 641     -16.538  -9.396 -37.891  1.00 47.93           C  
ATOM   2111  C   ARG . 641     -17.441  -8.873 -36.779  1.00 56.47           C  
ATOM   2112  O   ARG . 641     -18.667  -9.038 -36.820  1.00 58.30           O  
ATOM   2113  CB  ARG . 641     -15.813 -10.646 -37.436  1.00 50.92           C  
ATOM   2114  CG  ARG . 641     -15.017 -11.317 -38.484  1.00 62.75           C  
ATOM   2115  CD  ARG . 641     -15.721 -12.569 -38.847  1.00 76.72           C  
ATOM   2116  NE  ARG . 641     -15.955 -13.507 -37.752  1.00 70.15           N  
ATOM   2117  CZ  ARG . 641     -15.017 -14.013 -36.973  1.00 71.07           C  
ATOM   2118  NH1 ARG . 641     -13.735 -13.670 -37.121  1.00 79.01           N1+
ATOM   2119  NH2 ARG . 641     -15.352 -14.886 -36.037  1.00 79.11           N  
ATOM   2120  HN  ARG . 641     -14.551  -8.611 -38.159  1.00  0.00           H  
ATOM   2121  HE  ARG . 641     -16.918 -13.793 -37.576  1.00  0.00           H  
ATOM   2122 1HH1 ARG . 641     -13.010 -14.061 -36.519  1.00  0.00           H  
ATOM   2123 2HH1 ARG . 641     -13.477 -12.997 -37.843  1.00  0.00           H  
ATOM   2124 1HH2 ARG . 641     -14.627 -15.277 -35.435  1.00  0.00           H  
ATOM   2125 2HH2 ARG . 641     -16.331 -15.148 -35.924  1.00  0.00           H  
ATOM   2126  N   GLU . 642     -16.850  -8.224 -35.780  1.00 56.71           N  
ATOM   2127  CA  GLU . 642     -17.650  -7.752 -34.665  1.00 59.64           C  
ATOM   2128  C   GLU . 642     -18.518  -6.567 -35.060  1.00 62.12           C  
ATOM   2129  O   GLU . 642     -19.571  -6.351 -34.448  1.00 59.00           O  
ATOM   2130  CB  GLU . 642     -16.742  -7.417 -33.496  1.00 52.11           C  
ATOM   2131  CG  GLU . 642     -16.064  -8.631 -32.932  1.00 55.12           C  
ATOM   2132  CD  GLU . 642     -14.874  -8.264 -32.097  1.00 72.91           C  
ATOM   2133  OE1 GLU . 642     -14.495  -9.060 -31.215  1.00 90.28           O  
ATOM   2134  OE2 GLU . 642     -14.322  -7.170 -32.326  1.00 78.16           O1-
ATOM   2135  HN  GLU . 642     -15.844  -8.059 -35.797  1.00  0.00           H  
ATOM   2136  N   LYS . 643     -18.119  -5.805 -36.086  1.00 54.40           N  
ATOM   2137  CA  LYS . 643     -19.005  -4.786 -36.637  1.00 59.77           C  
ATOM   2138  C   LYS . 643     -20.030  -5.362 -37.601  1.00 64.36           C  
ATOM   2139  O   LYS . 643     -20.813  -4.602 -38.194  1.00 58.88           O  
ATOM   2140  CB  LYS . 643     -18.196  -3.697 -37.327  1.00 57.10           C  
ATOM   2141  CG  LYS . 643     -17.009  -3.273 -36.527  1.00 65.66           C  
ATOM   2142  CD  LYS . 643     -16.603  -1.864 -36.869  1.00 74.00           C  
ATOM   2143  CE  LYS . 643     -15.097  -1.685 -36.753  1.00 76.91           C  
ATOM   2144  NZ  LYS . 643     -14.719  -0.238 -36.762  1.00 80.66           N1+
ATOM   2145  HN  LYS . 643     -17.190  -5.938 -36.485  1.00  0.00           H  
ATOM   2146  HZ1 LYS . 643     -13.709  -0.118 -36.684  1.00  0.00           H  
ATOM   2147  HZ2 LYS . 643     -15.215   0.283 -36.038  1.00  0.00           H  
ATOM   2148  HZ3 LYS . 643     -15.091   0.241 -37.582  1.00  0.00           H  
ATOM   2149  N   HIS . 644     -20.035  -6.687 -37.752  1.00 64.59           N  
ATOM   2150  CA  HIS . 644     -20.996  -7.380 -38.596  1.00 70.03           C  
ATOM   2151  C   HIS . 644     -20.850  -6.942 -40.048  1.00 71.90           C  
ATOM   2152  O   HIS . 644     -21.831  -6.843 -40.787  1.00 69.51           O  
ATOM   2153  CB  HIS . 644     -22.431  -7.171 -38.105  1.00 77.40           C  
ATOM   2154  CG  HIS . 644     -22.780  -7.964 -36.883  1.00 84.94           C  
ATOM   2155  CD2 HIS . 644     -23.871  -8.711 -36.590  1.00 89.14           C  
ATOM   2156  ND1 HIS . 644     -21.958  -8.042 -35.780  1.00 84.41           N  
ATOM   2157  CE1 HIS . 644     -22.523  -8.805 -34.862  1.00 82.80           C  
ATOM   2158  NE2 HIS . 644     -23.685  -9.224 -35.330  1.00 88.63           N  
ATOM   2159  HN  HIS . 644     -19.335  -7.238 -37.255  1.00  0.00           H  
ATOM   2160  N   LYS . 645     -19.611  -6.675 -40.467  1.00 66.26           N  
ATOM   2161  CA  LYS . 645     -19.380  -6.198 -41.820  1.00 60.95           C  
ATOM   2162  C   LYS . 645     -18.763  -7.232 -42.749  1.00 60.73           C  
ATOM   2163  O   LYS . 645     -18.859  -7.065 -43.966  1.00 65.89           O  
ATOM   2164  CB  LYS . 645     -18.514  -4.932 -41.795  1.00 58.74           C  
ATOM   2165  CG  LYS . 645     -19.256  -3.755 -41.177  1.00 71.38           C  
ATOM   2166  CD  LYS . 645     -18.750  -2.412 -41.672  1.00 81.40           C  
ATOM   2167  CE  LYS . 645     -17.433  -2.035 -41.022  1.00 85.46           C  
ATOM   2168  NZ  LYS . 645     -17.028  -0.636 -41.349  1.00 92.13           N1+
ATOM   2169  HN  LYS . 645     -18.822  -6.807 -39.834  1.00  0.00           H  
ATOM   2170  HZ1 LYS . 645     -16.142  -0.382 -40.912  1.00  0.00           H  
ATOM   2171  HZ2 LYS . 645     -17.763   0.028 -41.107  1.00  0.00           H  
ATOM   2172  HZ3 LYS . 645     -17.000  -0.485 -42.357  1.00  0.00           H  
ATOM   2173  N   VAL . 646     -18.158  -8.300 -42.219  1.00 58.23           N  
ATOM   2174  CA  VAL . 646     -17.643  -9.402 -43.028  1.00 51.55           C  
ATOM   2175  C   VAL . 646     -17.887 -10.714 -42.297  1.00 49.68           C  
ATOM   2176  O   VAL . 646     -18.206 -10.741 -41.109  1.00 59.15           O  
ATOM   2177  CB  VAL . 646     -16.131  -9.282 -43.365  1.00 54.21           C  
ATOM   2178  CG1 VAL . 646     -15.882  -8.196 -44.393  1.00 50.98           C  
ATOM   2179  CG2 VAL . 646     -15.288  -9.060 -42.096  1.00 55.69           C  
ATOM   2180  HN  VAL . 646     -18.051  -8.347 -41.206  1.00  0.00           H  
ATOM   2181  N   PHE . 647     -17.739 -11.806 -43.040  1.00 53.38           N  
ATOM   2182  CA  PHE . 647     -17.814 -13.177 -42.529  1.00 56.95           C  
ATOM   2183  C   PHE . 647     -18.909 -13.359 -41.482  1.00 54.33           C  
ATOM   2184  O   PHE . 647     -18.685 -13.886 -40.392  1.00 54.87           O  
ATOM   2185  CB  PHE . 647     -16.455 -13.626 -41.995  1.00 49.01           C  
ATOM   2186  CG  PHE . 647     -15.464 -13.939 -43.084  1.00 62.14           C  
ATOM   2187  CD1 PHE . 647     -15.529 -15.147 -43.775  1.00 62.86           C  
ATOM   2188  CD2 PHE . 647     -14.476 -13.027 -43.426  1.00 64.87           C  
ATOM   2189  CE1 PHE . 647     -14.624 -15.436 -44.779  1.00 65.04           C  
ATOM   2190  CE2 PHE . 647     -13.571 -13.310 -44.438  1.00 60.89           C  
ATOM   2191  CZ  PHE . 647     -13.645 -14.515 -45.115  1.00 59.05           C  
ATOM   2192  HN  PHE . 647     -17.561 -11.681 -44.036  1.00  0.00           H  
ATOM   2193  N   LEU . 648     -20.118 -12.927 -41.839  1.00 59.40           N  
ATOM   2194  CA  LEU . 648     -21.247 -13.004 -40.921  1.00 59.62           C  
ATOM   2195  C   LEU . 648     -21.551 -14.451 -40.567  1.00 56.67           C  
ATOM   2196  O   LEU . 648     -21.803 -15.276 -41.450  1.00 57.81           O  
ATOM   2197  CB  LEU . 648     -22.473 -12.331 -41.533  1.00 71.54           C  
ATOM   2198  CG  LEU . 648     -22.315 -10.814 -41.626  1.00 87.88           C  
ATOM   2199  CD1 LEU . 648     -23.565 -10.168 -42.184  1.00 89.92           C  
ATOM   2200  CD2 LEU . 648     -21.987 -10.243 -40.267  1.00 95.21           C  
ATOM   2201  HN  LEU . 648     -20.255 -12.536 -42.771  1.00  0.00           H  
ATOM   2202  N   ARG . 649     -21.501 -14.756 -39.268  1.00 59.97           N  
ATOM   2203  CA  ARG . 649     -21.791 -16.073 -38.699  1.00 65.81           C  
ATOM   2204  C   ARG . 649     -20.740 -17.113 -39.032  1.00 67.80           C  
ATOM   2205  O   ARG . 649     -20.998 -18.316 -38.871  1.00 68.00           O  
ATOM   2206  CB  ARG . 649     -23.163 -16.599 -39.133  1.00 67.07           C  
ATOM   2207  CG  ARG . 649     -24.242 -15.577 -38.908  1.00 75.56           C  
ATOM   2208  CD  ARG . 649     -25.632 -16.111 -39.167  1.00 85.45           C  
ATOM   2209  NE  ARG . 649     -26.602 -15.331 -38.424  1.00 97.29           N  
ATOM   2210  CZ  ARG . 649     -27.119 -15.723 -37.271  1.00108.46           C  
ATOM   2211  NH1 ARG . 649     -26.777 -16.890 -36.727  1.00111.44           N1+
ATOM   2212  NH2 ARG . 649     -27.991 -14.954 -36.646  1.00113.16           N  
ATOM   2213  HN  ARG . 649     -21.240 -14.012 -38.621  1.00  0.00           H  
ATOM   2214  HE  ARG . 649     -26.901 -14.435 -38.809  1.00  0.00           H  
ATOM   2215 1HH1 ARG . 649     -27.176 -17.192 -35.838  1.00  0.00           H  
ATOM   2216 2HH1 ARG . 649     -26.103 -17.484 -37.210  1.00  0.00           H  
ATOM   2217 1HH2 ARG . 649     -28.390 -15.256 -35.757  1.00  0.00           H  
ATOM   2218 2HH2 ARG . 649     -28.253 -14.060 -37.063  1.00  0.00           H  
ATOM   2219  N   PHE . 650     -19.575 -16.696 -39.514  1.00 60.58           N  
ATOM   2220  CA  PHE . 650     -18.462 -17.617 -39.596  1.00 50.98           C  
ATOM   2221  C   PHE . 650     -17.886 -17.849 -38.207  1.00 54.66           C  
ATOM   2222  O   PHE . 650     -17.998 -17.009 -37.306  1.00 55.04           O  
ATOM   2223  CB  PHE . 650     -17.387 -17.081 -40.535  1.00 52.30           C  
ATOM   2224  CG  PHE . 650     -17.716 -17.257 -41.977  1.00 63.81           C  
ATOM   2225  CD1 PHE . 650     -16.988 -18.137 -42.760  1.00 67.78           C  
ATOM   2226  CD2 PHE . 650     -18.765 -16.559 -42.556  1.00 64.45           C  
ATOM   2227  CE1 PHE . 650     -17.291 -18.304 -44.097  1.00 60.48           C  
ATOM   2228  CE2 PHE . 650     -19.069 -16.727 -43.891  1.00 61.94           C  
ATOM   2229  CZ  PHE . 650     -18.332 -17.599 -44.661  1.00 60.59           C  
ATOM   2230  HN  PHE . 650     -19.465 -15.731 -39.825  1.00  0.00           H  
ATOM   2231  N   SER . 651     -17.265 -19.006 -38.041  1.00 52.94           N  
ATOM   2232  CA  SER . 651     -16.536 -19.317 -36.828  1.00 48.17           C  
ATOM   2233  C   SER . 651     -15.046 -19.379 -37.097  1.00 58.22           C  
ATOM   2234  O   SER . 651     -14.585 -19.686 -38.203  1.00 62.04           O  
ATOM   2235  CB  SER . 651     -16.982 -20.642 -36.235  1.00 57.03           C  
ATOM   2236  OG  SER . 651     -18.393 -20.696 -36.238  1.00 73.80           O  
ATOM   2237  HN  SER . 651     -17.301 -19.699 -38.789  1.00  0.00           H  
ATOM   2238  HG  SER . 651     -18.672 -21.525 -35.867  1.00  0.00           H  
ATOM   2239  N   GLU . 652     -14.305 -19.108 -36.048  1.00 63.68           N  
ATOM   2240  CA  GLU . 652     -12.880 -19.296 -36.065  1.00 53.81           C  
ATOM   2241  C   GLU . 652     -12.448 -19.838 -34.723  1.00 54.70           C  
ATOM   2242  O   GLU . 652     -12.875 -19.325 -33.687  1.00 62.07           O  
ATOM   2243  CB  GLU . 652     -12.183 -17.994 -36.316  1.00 61.22           C  
ATOM   2244  CG  GLU . 652     -10.735 -18.188 -36.318  1.00 69.42           C  
ATOM   2245  CD  GLU . 652     -10.105 -16.999 -36.914  1.00 68.54           C  
ATOM   2246  OE1 GLU . 652      -9.076 -17.134 -37.572  1.00 65.94           O  
ATOM   2247  OE2 GLU . 652     -10.670 -15.911 -36.722  1.00 78.10           O1-
ATOM   2248  HN  GLU . 652     -14.751 -18.756 -35.201  1.00  0.00           H  
ATOM   2249  N   GLU . 653     -11.595 -20.857 -34.742  1.00 56.12           N  
ATOM   2250  CA  GLU . 653     -11.009 -21.319 -33.497  1.00 56.57           C  
ATOM   2251  C   GLU . 653     -10.194 -20.191 -32.888  1.00 56.14           C  
ATOM   2252  O   GLU . 653      -9.644 -19.346 -33.597  1.00 62.07           O  
ATOM   2253  CB  GLU . 653     -10.136 -22.553 -33.722  1.00 56.06           C  
ATOM   2254  CG  GLU . 653      -9.750 -23.264 -32.437  1.00 66.09           C  
ATOM   2255  CD  GLU . 653     -10.955 -23.825 -31.684  1.00 69.36           C  
ATOM   2256  OE1 GLU . 653     -11.843 -24.408 -32.343  1.00 63.80           O  
ATOM   2257  OE2 GLU . 653     -11.013 -23.671 -30.441  1.00 73.56           O1-
ATOM   2258  HN  GLU . 653     -11.354 -21.310 -35.623  1.00  0.00           H  
ATOM   2259  N   GLU . 654     -10.174 -20.140 -31.560  1.00 58.00           N  
ATOM   2260  CA  GLU . 654      -9.411 -19.099 -30.897  1.00 55.69           C  
ATOM   2261  C   GLU . 654      -7.941 -19.261 -31.252  1.00 58.06           C  
ATOM   2262  O   GLU . 654      -7.451 -20.372 -31.470  1.00 59.28           O  
ATOM   2263  CB  GLU . 654      -9.618 -19.155 -29.386  1.00 59.52           C  
ATOM   2264  CG  GLU . 654      -8.899 -20.285 -28.690  1.00 81.54           C  
ATOM   2265  CD  GLU . 654      -8.756 -20.041 -27.198  1.00103.75           C  
ATOM   2266  OE1 GLU . 654      -9.754 -19.640 -26.559  1.00114.65           O  
ATOM   2267  OE2 GLU . 654      -7.642 -20.243 -26.667  1.00106.51           O1-
ATOM   2268  HN  GLU . 654     -10.691 -20.827 -31.011  1.00  0.00           H  
ATOM   2269  N   ILE . 655      -7.245 -18.137 -31.349  1.00 60.41           N  
ATOM   2270  CA  ILE . 655      -5.862 -18.111 -31.811  1.00 56.23           C  
ATOM   2271  C   ILE . 655      -4.943 -18.047 -30.600  1.00 56.18           C  
ATOM   2272  O   ILE . 655      -5.067 -17.141 -29.765  1.00 57.80           O  
ATOM   2273  CB  ILE . 655      -5.620 -16.933 -32.765  1.00 48.14           C  
ATOM   2274  CG1 ILE . 655      -6.440 -17.137 -34.052  1.00 47.24           C  
ATOM   2275  CG2 ILE . 655      -4.128 -16.798 -33.058  1.00 48.54           C  
ATOM   2276  CD1 ILE . 655      -6.287 -16.036 -35.124  1.00 39.67           C  
ATOM   2277  HN  ILE . 655      -7.693 -17.258 -31.091  1.00  0.00           H  
ATOM   2278  N   SER . 656      -4.021 -19.014 -30.489  1.00 61.44           N  
ATOM   2279  CA  SER . 656      -3.030 -19.001 -29.412  1.00 62.60           C  
ATOM   2280  C   SER . 656      -1.604 -19.146 -29.937  1.00 54.91           C  
ATOM   2281  O   SER . 656      -0.700 -19.490 -29.170  1.00 53.82           O  
ATOM   2282  CB  SER . 656      -3.322 -20.087 -28.370  1.00 58.67           C  
ATOM   2283  OG  SER . 656      -3.065 -21.367 -28.903  1.00 59.81           O  
ATOM   2284  HN  SER . 656      -4.010 -19.774 -31.169  1.00  0.00           H  
ATOM   2285  HG  SER . 656      -3.246 -22.040 -28.257  1.00  0.00           H  
ATOM   2286  N   PHE . 657      -1.381 -18.865 -31.218  1.00 58.19           N  
ATOM   2287  CA  PHE . 657      -0.054 -18.862 -31.815  1.00 59.48           C  
ATOM   2288  C   PHE . 657       0.349 -17.450 -32.239  1.00 55.97           C  
ATOM   2289  O   PHE . 657      -0.518 -16.597 -32.484  1.00 52.44           O  
ATOM   2290  CB  PHE . 657      -0.003 -19.812 -33.018  1.00 52.46           C  
ATOM   2291  CG  PHE . 657      -1.083 -19.570 -34.046  1.00 58.08           C  
ATOM   2292  CD1 PHE . 657      -2.336 -20.168 -33.918  1.00 54.07           C  
ATOM   2293  CD2 PHE . 657      -0.831 -18.789 -35.168  1.00 55.47           C  
ATOM   2294  CE1 PHE . 657      -3.323 -19.970 -34.879  1.00 52.52           C  
ATOM   2295  CE2 PHE . 657      -1.818 -18.591 -36.141  1.00 50.41           C  
ATOM   2296  CZ  PHE . 657      -3.063 -19.180 -35.991  1.00 49.07           C  
ATOM   2297  HN  PHE . 657      -2.180 -18.641 -31.811  1.00  0.00           H  
ATOM   2298  N   PRO . 658       1.651 -17.174 -32.340  1.00 50.63           N  
ATOM   2299  CA  PRO . 658       2.115 -15.798 -32.684  1.00 45.81           C  
ATOM   2300  C   PRO . 658       1.689 -15.391 -34.084  1.00 44.27           C  
ATOM   2301  O   PRO . 658       1.420 -16.252 -34.934  1.00 44.82           O  
ATOM   2302  CB  PRO . 658       3.644 -15.889 -32.586  1.00 44.01           C  
ATOM   2303  CG  PRO . 658       3.957 -17.223 -32.045  1.00 45.36           C  
ATOM   2304  CD  PRO . 658       2.771 -18.108 -32.155  1.00 50.04           C  
ATOM   2305  N   PRO . 659       1.608 -14.088 -34.353  1.00 41.01           N  
ATOM   2306  CA  PRO . 659       1.384 -13.618 -35.723  1.00 42.69           C  
ATOM   2307  C   PRO . 659       2.304 -14.324 -36.709  1.00 49.48           C  
ATOM   2308  O   PRO . 659       3.494 -14.508 -36.448  1.00 46.08           O  
ATOM   2309  CB  PRO . 659       1.713 -12.126 -35.638  1.00 49.39           C  
ATOM   2310  CG  PRO . 659       1.414 -11.766 -34.226  1.00 55.55           C  
ATOM   2311  CD  PRO . 659       1.697 -12.979 -33.388  1.00 50.22           C  
ATOM   2312  N   THR . 660       1.737 -14.726 -37.848  1.00 47.59           N  
ATOM   2313  CA  THR . 660       2.447 -15.505 -38.852  1.00 47.48           C  
ATOM   2314  C   THR . 660       3.123 -14.642 -39.918  1.00 47.79           C  
ATOM   2315  O   THR . 660       3.692 -15.186 -40.871  1.00 43.97           O  
ATOM   2316  CB  THR . 660       1.475 -16.480 -39.518  1.00 47.52           C  
ATOM   2317  CG2 THR . 660       0.857 -17.400 -38.492  1.00 40.05           C  
ATOM   2318  OG1 THR . 660       0.439 -15.738 -40.175  1.00 47.19           O  
ATOM   2319  HN  THR . 660       0.764 -14.477 -38.023  1.00  0.00           H  
ATOM   2320  HG1 THR . 660       0.828 -15.159 -40.820  1.00  0.00           H  
ATOM   2321  N   TYR . 661       3.067 -13.325 -39.781  1.00 45.26           N  
ATOM   2322  CA  TYR . 661       3.584 -12.396 -40.771  1.00 51.00           C  
ATOM   2323  C   TYR . 661       4.106 -11.185 -40.015  1.00 54.02           C  
ATOM   2324  O   TYR . 661       3.526 -10.844 -38.991  1.00 48.43           O  
ATOM   2325  CB  TYR . 661       2.477 -12.008 -41.757  1.00 49.02           C  
ATOM   2326  CG  TYR . 661       2.817 -10.907 -42.732  1.00 47.49           C  
ATOM   2327  CD1 TYR . 661       3.395 -11.197 -43.955  1.00 51.63           C  
ATOM   2328  CD2 TYR . 661       2.526  -9.580 -42.444  1.00 50.16           C  
ATOM   2329  CE1 TYR . 661       3.712 -10.187 -44.868  1.00 56.80           C  
ATOM   2330  CE2 TYR . 661       2.826  -8.568 -43.342  1.00 54.38           C  
ATOM   2331  CZ  TYR . 661       3.420  -8.875 -44.549  1.00 61.41           C  
ATOM   2332  OH  TYR . 661       3.714  -7.867 -45.440  1.00 69.20           O  
ATOM   2333  HN  TYR . 661       2.639 -12.944 -38.937  1.00  0.00           H  
ATOM   2334  HH  TYR . 661       3.513  -6.965 -45.221  1.00  0.00           H  
ATOM   2335  N   ARG . 662       5.227 -10.594 -40.445  1.00 54.67           N  
ATOM   2336  CA  ARG . 662       6.127 -11.204 -41.424  1.00 59.57           C  
ATOM   2337  C   ARG . 662       7.531 -11.452 -40.858  1.00 63.68           C  
ATOM   2338  O   ARG . 662       8.139 -10.605 -40.160  1.00 51.81           O  
ATOM   2339  CB  ARG . 662       6.234 -10.358 -42.695  1.00 66.26           C  
ATOM   2340  CG  ARG . 662       7.074  -9.131 -42.620  1.00 72.23           C  
ATOM   2341  CD  ARG . 662       7.159  -8.484 -43.981  1.00 76.88           C  
ATOM   2342  NE  ARG . 662       7.922  -9.288 -44.927  1.00 88.15           N  
ATOM   2343  CZ  ARG . 662       8.073  -8.980 -46.213  1.00102.29           C  
ATOM   2344  NH1 ARG . 662       7.507  -7.883 -46.703  1.00107.73           N1+
ATOM   2345  NH2 ARG . 662       8.787  -9.766 -47.012  1.00103.95           N  
ATOM   2346  HN  ARG . 662       5.465  -9.675 -40.073  1.00  0.00           H  
ATOM   2347  HE  ARG . 662       8.367 -10.139 -44.583  1.00  0.00           H  
ATOM   2348 1HH1 ARG . 662       7.623  -7.647 -47.689  1.00  0.00           H  
ATOM   2349 2HH1 ARG . 662       6.959  -7.280 -46.090  1.00  0.00           H  
ATOM   2350 1HH2 ARG . 662       8.903  -9.530 -47.998  1.00  0.00           H  
ATOM   2351 2HH2 ARG . 662       9.222 -10.609 -46.636  1.00  0.00           H  
ATOM   2352  N   TYR . 663       8.042 -12.636 -41.163  1.00 61.37           N  
ATOM   2353  CA  TYR . 663       9.332 -13.063 -40.659  1.00 63.82           C  
ATOM   2354  C   TYR . 663      10.404 -12.830 -41.708  1.00 60.61           C  
ATOM   2355  O   TYR . 663      10.144 -12.911 -42.909  1.00 69.72           O  
ATOM   2356  CB  TYR . 663       9.300 -14.544 -40.285  1.00 64.09           C  
ATOM   2357  CG  TYR . 663       8.391 -14.875 -39.137  1.00 64.19           C  
ATOM   2358  CD1 TYR . 663       8.867 -14.845 -37.828  1.00 62.89           C  
ATOM   2359  CD2 TYR . 663       7.054 -15.226 -39.351  1.00 59.88           C  
ATOM   2360  CE1 TYR . 663       8.044 -15.148 -36.752  1.00 62.30           C  
ATOM   2361  CE2 TYR . 663       6.215 -15.534 -38.277  1.00 57.72           C  
ATOM   2362  CZ  TYR . 663       6.727 -15.493 -36.976  1.00 62.93           C  
ATOM   2363  OH  TYR . 663       5.950 -15.790 -35.885  1.00 65.35           O  
ATOM   2364  HN  TYR . 663       7.513 -13.264 -41.769  1.00  0.00           H  
ATOM   2365  HH  TYR . 663       6.298 -15.762 -35.001  1.00  0.00           H  
ATOM   2366  N   GLU . 664      11.616 -12.551 -41.250  1.00 65.37           N  
ATOM   2367  CA  GLU . 664      12.767 -12.747 -42.120  1.00 72.98           C  
ATOM   2368  C   GLU . 664      12.895 -14.232 -42.441  1.00 64.47           C  
ATOM   2369  O   GLU . 664      12.657 -15.087 -41.581  1.00 62.74           O  
ATOM   2370  CB  GLU . 664      14.044 -12.235 -41.455  1.00 87.32           C  
ATOM   2371  CG  GLU . 664      14.102 -10.723 -41.279  1.00102.70           C  
ATOM   2372  CD  GLU . 664      15.239 -10.079 -42.043  1.00114.59           C  
ATOM   2373  OE1 GLU . 664      15.993 -10.807 -42.723  1.00123.63           O  
ATOM   2374  OE2 GLU . 664      15.377  -8.840 -41.962  1.00114.94           O1-
ATOM   2375  HN  GLU . 664      11.741 -12.203 -40.299  1.00  0.00           H  
ATOM   2376  N   ARG . 665      13.224 -14.539 -43.694  1.00 57.64           N  
ATOM   2377  CA  ARG . 665      13.549 -15.913 -44.045  1.00 61.63           C  
ATOM   2378  C   ARG . 665      14.795 -16.325 -43.269  1.00 66.60           C  
ATOM   2379  O   ARG . 665      15.577 -15.478 -42.828  1.00 71.09           O  
ATOM   2380  CB  ARG . 665      13.783 -16.043 -45.551  1.00 68.43           C  
ATOM   2381  CG  ARG . 665      13.056 -14.989 -46.375  1.00 76.21           C  
ATOM   2382  CD  ARG . 665      12.230 -15.611 -47.471  1.00 80.32           C  
ATOM   2383  NE  ARG . 665      11.367 -14.647 -48.146  1.00 87.92           N  
ATOM   2384  CZ  ARG . 665      10.466 -14.976 -49.068  1.00 88.33           C  
ATOM   2385  NH1 ARG . 665      10.312 -16.245 -49.421  1.00 83.44           N1+
ATOM   2386  NH2 ARG . 665       9.717 -14.039 -49.634  1.00 86.54           N  
ATOM   2387  HN  ARG . 665      13.248 -13.811 -44.408  1.00  0.00           H  
ATOM   2388  HE  ARG . 665      11.460 -13.662 -47.896  1.00  0.00           H  
ATOM   2389 1HH1 ARG . 665      10.888 -16.966 -48.986  1.00  0.00           H  
ATOM   2390 2HH1 ARG . 665       9.621 -16.497 -50.128  1.00  0.00           H  
ATOM   2391 1HH2 ARG . 665       9.835 -13.063 -49.362  1.00  0.00           H  
ATOM   2392 2HH2 ARG . 665       9.026 -14.291 -50.341  1.00  0.00           H  
ATOM   2393  N   GLY . 666      14.968 -17.628 -43.065  1.00 67.95           N  
ATOM   2394  CA  GLY . 666      16.069 -18.140 -42.275  1.00 85.71           C  
ATOM   2395  C   GLY . 666      15.676 -18.719 -40.927  1.00 90.59           C  
ATOM   2396  O   GLY . 666      16.208 -19.772 -40.536  1.00 88.58           O  
ATOM   2397  HN  GLY . 666      14.306 -18.286 -43.477  1.00  0.00           H  
ATOM   2398  N   SER . 667      14.732 -18.099 -40.230  1.00 88.34           N  
ATOM   2399  CA  SER . 667      14.355 -18.523 -38.888  1.00 81.38           C  
ATOM   2400  C   SER . 667      13.026 -17.868 -38.545  1.00 75.39           C  
ATOM   2401  O   SER . 667      12.432 -17.176 -39.375  1.00 74.15           O  
ATOM   2402  CB  SER . 667      15.434 -18.153 -37.876  1.00 79.58           C  
ATOM   2403  OG  SER . 667      15.363 -16.766 -37.639  1.00 75.88           O  
ATOM   2404  HN  SER . 667      14.255 -17.300 -40.647  1.00  0.00           H  
ATOM   2405  HG  SER . 667      16.035 -16.535 -37.009  1.00  0.00           H  
ATOM   2406  N   ARG . 668      12.578 -18.068 -37.294  1.00 76.58           N  
ATOM   2407  CA  ARG . 668      11.301 -17.560 -36.790  1.00 75.18           C  
ATOM   2408  C   ARG . 668      11.473 -16.692 -35.548  1.00 77.73           C  
ATOM   2409  O   ARG . 668      10.553 -16.593 -34.730  1.00 80.42           O  
ATOM   2410  CB  ARG . 668      10.330 -18.696 -36.454  1.00 69.73           C  
ATOM   2411  CG  ARG . 668       9.953 -19.617 -37.599  1.00 64.42           C  
ATOM   2412  CD  ARG . 668       8.968 -18.966 -38.569  1.00 61.48           C  
ATOM   2413  NE  ARG . 668       9.629 -18.262 -39.665  1.00 62.20           N  
ATOM   2414  CZ  ARG . 668       9.079 -18.019 -40.849  1.00 64.54           C  
ATOM   2415  NH1 ARG . 668       7.837 -18.424 -41.141  1.00 49.83           N1+
ATOM   2416  NH2 ARG . 668       9.777 -17.373 -41.772  1.00 69.75           N  
ATOM   2417  HN  ARG . 668      13.164 -18.607 -36.656  1.00  0.00           H  
ATOM   2418  HE  ARG . 668      10.582 -17.933 -39.510  1.00  0.00           H  
ATOM   2419 1HH1 ARG . 668       7.300 -18.921 -40.431  1.00  0.00           H  
ATOM   2420 2HH1 ARG . 668       7.415 -18.237 -42.050  1.00  0.00           H  
ATOM   2421 1HH2 ARG . 668      10.723 -17.064 -41.549  1.00  0.00           H  
ATOM   2422 2HH2 ARG . 668       9.355 -17.186 -42.681  1.00  0.00           H  
ATOM   2423  N   ASP . 669      12.632 -16.073 -35.358  1.00 75.07           N  
ATOM   2424  CA  ASP . 669      12.834 -15.255 -34.170  1.00 76.46           C  
ATOM   2425  C   ASP . 669      13.006 -13.780 -34.510  1.00 71.84           C  
ATOM   2426  O   ASP . 669      13.530 -13.008 -33.697  1.00 73.49           O  
ATOM   2427  CB  ASP . 669      14.025 -15.772 -33.357  1.00 84.67           C  
ATOM   2428  CG  ASP . 669      15.300 -15.896 -34.178  1.00 90.65           C  
ATOM   2429  OD1 ASP . 669      15.395 -15.278 -35.260  1.00 83.43           O  
ATOM   2430  OD2 ASP . 669      16.218 -16.615 -33.727  1.00 99.14           O1-
ATOM   2431  HN  ASP . 669      13.381 -16.170 -36.044  1.00  0.00           H  
ATOM   2432  N   THR . 670      12.574 -13.371 -35.695  1.00 61.91           N  
ATOM   2433  CA  THR . 670      12.797 -12.004 -36.149  1.00 59.92           C  
ATOM   2434  C   THR . 670      11.631 -11.631 -37.042  1.00 57.85           C  
ATOM   2435  O   THR . 670      11.463 -12.207 -38.122  1.00 68.41           O  
ATOM   2436  CB  THR . 670      14.111 -11.861 -36.910  1.00 65.97           C  
ATOM   2437  CG2 THR . 670      14.251 -10.437 -37.485  1.00 59.14           C  
ATOM   2438  OG1 THR . 670      15.208 -12.177 -36.047  1.00 75.92           O  
ATOM   2439  HN  THR . 670      12.077 -14.025 -36.300  1.00  0.00           H  
ATOM   2440  HG1 THR . 670      16.026 -12.088 -36.521  1.00  0.00           H  
ATOM   2441  N   TYR . 671      10.845 -10.670 -36.593  1.00 48.31           N  
ATOM   2442  CA  TYR . 671       9.825 -10.075 -37.435  1.00 53.12           C  
ATOM   2443  C   TYR . 671      10.483  -9.027 -38.323  1.00 59.20           C  
ATOM   2444  O   TYR . 671      11.145  -8.111 -37.821  1.00 62.04           O  
ATOM   2445  CB  TYR . 671       8.721  -9.468 -36.572  1.00 47.81           C  
ATOM   2446  CG  TYR . 671       7.751 -10.487 -36.005  1.00 51.70           C  
ATOM   2447  CD1 TYR . 671       6.799 -11.098 -36.825  1.00 50.07           C  
ATOM   2448  CD2 TYR . 671       7.759 -10.821 -34.646  1.00 54.51           C  
ATOM   2449  CE1 TYR . 671       5.904 -12.030 -36.310  1.00 54.32           C  
ATOM   2450  CE2 TYR . 671       6.856 -11.749 -34.122  1.00 56.47           C  
ATOM   2451  CZ  TYR . 671       5.930 -12.350 -34.960  1.00 55.71           C  
ATOM   2452  OH  TYR . 671       5.030 -13.274 -34.455  1.00 54.26           O  
ATOM   2453  HN  TYR . 671      10.957 -10.339 -35.635  1.00  0.00           H  
ATOM   2454  HH  TYR . 671       5.048 -13.493 -33.531  1.00  0.00           H  
ATOM   2455  N   ALA . 672      10.335  -9.181 -39.639  1.00 59.97           N  
ATOM   2456  CA  ALA . 672      10.906  -8.233 -40.596  1.00 63.48           C  
ATOM   2457  C   ALA . 672       9.904  -7.102 -40.812  1.00 61.51           C  
ATOM   2458  O   ALA . 672       9.263  -6.975 -41.856  1.00 63.90           O  
ATOM   2459  CB  ALA . 672      11.256  -8.927 -41.904  1.00 64.02           C  
ATOM   2460  HN  ALA . 672       9.809  -9.982 -39.988  1.00  0.00           H  
ATOM   2461  N   TRP . 673       9.768  -6.271 -39.783  1.00 56.16           N  
ATOM   2462  CA  TRP . 673       8.716  -5.266 -39.764  1.00 54.76           C  
ATOM   2463  C   TRP . 673       9.153  -3.927 -40.351  1.00 54.70           C  
ATOM   2464  O   TRP . 673       8.301  -3.063 -40.570  1.00 50.33           O  
ATOM   2465  CB  TRP . 673       8.189  -5.083 -38.325  1.00 46.54           C  
ATOM   2466  CG  TRP . 673       9.189  -4.508 -37.364  1.00 51.40           C  
ATOM   2467  CD1 TRP . 673      10.080  -5.198 -36.583  1.00 50.55           C  
ATOM   2468  CD2 TRP . 673       9.399  -3.125 -37.083  1.00 48.42           C  
ATOM   2469  CE2 TRP . 673      10.437  -3.044 -36.127  1.00 57.71           C  
ATOM   2470  CE3 TRP . 673       8.814  -1.943 -37.545  1.00 53.61           C  
ATOM   2471  NE1 TRP . 673      10.830  -4.324 -35.836  1.00 54.72           N  
ATOM   2472  CZ2 TRP . 673      10.904  -1.827 -35.631  1.00 59.22           C  
ATOM   2473  CZ3 TRP . 673       9.281  -0.729 -37.049  1.00 60.67           C  
ATOM   2474  CH2 TRP . 673      10.313  -0.683 -36.101  1.00 63.12           C  
ATOM   2475  HN  TRP . 673      10.411  -6.339 -38.994  1.00  0.00           H  
ATOM   2476  N   HIS . 674      10.438  -3.741 -40.652  1.00 53.72           N  
ATOM   2477  CA  HIS . 674      10.894  -2.442 -41.136  1.00 61.06           C  
ATOM   2478  C   HIS . 674      12.158  -2.581 -41.965  1.00 74.46           C  
ATOM   2479  O   HIS . 674      13.212  -2.064 -41.585  1.00 81.63           O  
ATOM   2480  CB  HIS . 674      11.142  -1.496 -39.962  1.00 61.38           C  
ATOM   2481  CG  HIS . 674      11.449  -0.087 -40.364  1.00 68.11           C  
ATOM   2482  CD2 HIS . 674      10.681   1.028 -40.361  1.00 70.08           C  
ATOM   2483  ND1 HIS . 674      12.689   0.306 -40.819  1.00 68.05           N  
ATOM   2484  CE1 HIS . 674      12.670   1.600 -41.085  1.00 64.97           C  
ATOM   2485  NE2 HIS . 674      11.464   2.062 -40.815  1.00 61.91           N  
ATOM   2486  HN  HIS . 674      11.103  -4.507 -40.544  1.00  0.00           H  
ATOM   2487  N   LYS . 675      12.080  -3.273 -43.090  1.00 82.45           N  
ATOM   2488  CA  LYS . 675      13.271  -3.511 -43.886  1.00 98.50           C  
ATOM   2489  C   LYS . 675      13.390  -2.452 -44.972  1.00 99.81           C  
ATOM   2490  O   LYS . 675      12.428  -2.178 -45.693  1.00 95.99           O  
ATOM   2491  CB  LYS . 675      13.251  -4.913 -44.491  1.00111.35           C  
ATOM   2492  CG  LYS . 675      14.532  -5.685 -44.219  1.00124.03           C  
ATOM   2493  CD  LYS . 675      14.343  -7.176 -44.399  1.00127.93           C  
ATOM   2494  CE  LYS . 675      13.895  -7.522 -45.802  1.00128.78           C  
ATOM   2495  NZ  LYS . 675      13.922  -8.993 -46.012  1.00129.92           N1+
ATOM   2496  HN  LYS . 675      11.180  -3.641 -43.399  1.00  0.00           H  
ATOM   2497  HZ1 LYS . 675      13.620  -9.226 -46.958  1.00  0.00           H  
ATOM   2498  HZ2 LYS . 675      13.374  -9.486 -45.307  1.00  0.00           H  
ATOM   2499  HZ3 LYS . 675      14.837  -9.389 -45.798  1.00  0.00           H  
ATOM   2500  N   GLN . 676      14.569  -1.852 -45.073  1.00106.86           N  
ATOM   2501  CA  GLN . 676      14.829  -0.833 -46.077  1.00120.99           C  
ATOM   2502  C   GLN . 676      15.388  -1.489 -47.335  1.00118.35           C  
ATOM   2503  O   GLN . 676      16.279  -2.340 -47.255  1.00132.97           O  
ATOM   2504  CB  GLN . 676      15.801   0.212 -45.532  1.00132.76           C  
ATOM   2505  CG  GLN . 676      15.789   1.524 -46.289  1.00143.25           C  
ATOM   2506  CD  GLN . 676      15.739   2.720 -45.362  1.00149.78           C  
ATOM   2507  NE2 GLN . 676      15.315   3.860 -45.892  1.00154.97           N  
ATOM   2508  OE1 GLN . 676      16.073   2.620 -44.181  1.00149.75           O  
ATOM   2509  HN  GLN . 676      15.315  -2.113 -44.428  1.00  0.00           H  
ATOM   2510 1HE2 GLN . 676      15.281   4.666 -45.267  1.00  0.00           H  
ATOM   2511 2HE2 GLN . 676      15.038   3.943 -46.870  1.00  0.00           H  
ATOM   2512  N   LYS . 677      14.857  -1.100 -48.486  1.00105.07           N  
ATOM   2513  CA  LYS . 677      15.243  -1.652 -49.774  1.00 95.05           C  
ATOM   2514  C   LYS . 677      15.294  -0.524 -50.791  1.00 94.28           C  
ATOM   2515  O   LYS . 677      14.756   0.561 -50.545  1.00 95.20           O  
ATOM   2516  CB  LYS . 677      14.260  -2.739 -50.226  1.00 92.73           C  
ATOM   2517  CG  LYS . 677      14.465  -4.072 -49.538  1.00 94.12           C  
ATOM   2518  CD  LYS . 677      13.177  -4.866 -49.483  1.00 93.80           C  
ATOM   2519  CE  LYS . 677      13.425  -6.331 -49.785  1.00 96.87           C  
ATOM   2520  NZ  LYS . 677      13.715  -6.543 -51.231  1.00101.76           N1+
ATOM   2521  HN  LYS . 677      14.140  -0.375 -48.467  1.00  0.00           H  
ATOM   2522  HZ1 LYS . 677      13.882  -7.529 -51.434  1.00  0.00           H  
ATOM   2523  HZ2 LYS . 677      14.489  -5.959 -51.547  1.00  0.00           H  
ATOM   2524  HZ3 LYS . 677      12.977  -6.158 -51.821  1.00  0.00           H  
ATOM   2525  N   PRO . 678      15.954  -0.737 -51.937  1.00 95.79           N  
ATOM   2526  CA  PRO . 678      15.953   0.303 -52.981  1.00 97.43           C  
ATOM   2527  C   PRO . 678      14.594   0.511 -53.621  1.00 89.87           C  
ATOM   2528  O   PRO . 678      14.450   1.422 -54.446  1.00 92.52           O  
ATOM   2529  CB  PRO . 678      16.977  -0.214 -54.005  1.00100.75           C  
ATOM   2530  CG  PRO . 678      17.825  -1.183 -53.252  1.00101.28           C  
ATOM   2531  CD  PRO . 678      16.875  -1.837 -52.276  1.00100.50           C  
ATOM   2532  N   THR . 679      13.602  -0.310 -53.278  1.00 79.01           N  
ATOM   2533  CA  THR . 679      12.226  -0.117 -53.706  1.00 77.14           C  
ATOM   2534  C   THR . 679      11.376   0.545 -52.624  1.00 73.89           C  
ATOM   2535  O   THR . 679      10.143   0.533 -52.715  1.00 70.63           O  
ATOM   2536  CB  THR . 679      11.616  -1.456 -54.127  1.00 75.44           C  
ATOM   2537  CG2 THR . 679      12.561  -2.228 -55.063  1.00 81.70           C  
ATOM   2538  OG1 THR . 679      11.378  -2.241 -52.963  1.00 78.50           O  
ATOM   2539  HN  THR . 679      13.818  -1.112 -52.687  1.00  0.00           H  
ATOM   2540  HG1 THR . 679      10.794  -1.764 -52.385  1.00  0.00           H  
ATOM   2541  N   GLY . 680      12.008   1.120 -51.610  1.00 79.37           N  
ATOM   2542  CA  GLY . 680      11.322   1.781 -50.518  1.00 81.12           C  
ATOM   2543  C   GLY . 680      11.307   0.951 -49.244  1.00 80.90           C  
ATOM   2544  O   GLY . 680      11.371  -0.284 -49.267  1.00 72.69           O  
ATOM   2545  HN  GLY . 680      13.028   1.096 -51.598  1.00  0.00           H  
ATOM   2546  N   VAL . 681      11.213   1.645 -48.109  1.00 87.14           N  
ATOM   2547  CA  VAL . 681      11.153   0.997 -46.803  1.00 91.62           C  
ATOM   2548  C   VAL . 681       9.747   0.464 -46.565  1.00 94.95           C  
ATOM   2549  O   VAL . 681       8.751   1.130 -46.871  1.00 93.24           O  
ATOM   2550  CB  VAL . 681      11.581   1.978 -45.696  1.00 91.68           C  
ATOM   2551  CG1 VAL . 681      10.790   3.275 -45.801  1.00 91.54           C  
ATOM   2552  CG2 VAL . 681      11.408   1.344 -44.322  1.00 84.48           C  
ATOM   2553  HN  VAL . 681      11.182   2.663 -48.155  1.00  0.00           H  
ATOM   2554  N   ARG . 682       9.665  -0.754 -46.026  1.00100.55           N  
ATOM   2555  CA  ARG . 682       8.405  -1.454 -45.798  1.00102.79           C  
ATOM   2556  C   ARG . 682       8.196  -1.620 -44.303  1.00 91.34           C  
ATOM   2557  O   ARG . 682       8.980  -2.309 -43.642  1.00 89.55           O  
ATOM   2558  CB  ARG . 682       8.398  -2.829 -46.472  1.00113.26           C  
ATOM   2559  CG  ARG . 682       8.583  -2.793 -47.984  1.00121.79           C  
ATOM   2560  CD  ARG . 682       7.981  -1.497 -48.533  1.00127.22           C  
ATOM   2561  NE  ARG . 682       7.831  -1.443 -49.977  1.00128.04           N  
ATOM   2562  CZ  ARG . 682       7.529  -0.336 -50.641  1.00121.87           C  
ATOM   2563  NH1 ARG . 682       7.364   0.823 -50.005  1.00120.18           N1+
ATOM   2564  NH2 ARG . 682       7.410  -0.362 -51.959  1.00117.09           N  
ATOM   2565  HN  ARG . 682      10.531  -1.222 -45.759  1.00  0.00           H  
ATOM   2566  HE  ARG . 682       7.965  -2.303 -50.509  1.00  0.00           H  
ATOM   2567 1HH1 ARG . 682       7.456   0.843 -48.989  1.00  0.00           H  
ATOM   2568 2HH1 ARG . 682       7.132   1.675 -50.516  1.00  0.00           H  
ATOM   2569 1HH2 ARG . 682       7.536  -1.249 -52.446  1.00  0.00           H  
ATOM   2570 2HH2 ARG . 682       7.178   0.490 -52.470  1.00  0.00           H  
ATOM   2571  N   THR . 683       7.132  -1.027 -43.779  1.00 84.35           N  
ATOM   2572  CA  THR . 683       6.799  -1.142 -42.362  1.00 79.61           C  
ATOM   2573  C   THR . 683       5.488  -1.921 -42.218  1.00 73.78           C  
ATOM   2574  O   THR . 683       4.395  -1.354 -42.247  1.00 85.39           O  
ATOM   2575  CB  THR . 683       6.745   0.239 -41.699  1.00 81.73           C  
ATOM   2576  CG2 THR . 683       5.974   1.252 -42.555  1.00 83.52           C  
ATOM   2577  OG1 THR . 683       6.172   0.123 -40.391  1.00 83.77           O  
ATOM   2578  HN  THR . 683       6.527  -0.473 -44.385  1.00  0.00           H  
ATOM   2579  HG1 THR . 683       6.649  -0.504 -39.861  1.00  0.00           H  
ATOM   2580  N   ASN . 684       5.613  -3.238 -42.066  1.00 62.47           N  
ATOM   2581  CA  ASN . 684       4.485  -4.134 -41.832  1.00 63.94           C  
ATOM   2582  C   ASN . 684       4.579  -4.673 -40.407  1.00 62.68           C  
ATOM   2583  O   ASN . 684       5.442  -5.512 -40.111  1.00 58.78           O  
ATOM   2584  CB  ASN . 684       4.473  -5.284 -42.837  1.00 69.35           C  
ATOM   2585  CG  ASN . 684       4.345  -4.813 -44.270  1.00 85.89           C  
ATOM   2586  ND2 ASN . 684       5.480  -4.505 -44.894  1.00 91.63           N  
ATOM   2587  OD1 ASN . 684       3.242  -4.742 -44.818  1.00 89.98           O  
ATOM   2588  HN  ASN . 684       6.548  -3.643 -42.116  1.00  0.00           H  
ATOM   2589 1HD2 ASN . 684       6.392  -4.564 -44.441  1.00  0.00           H  
ATOM   2590 2HD2 ASN . 684       5.394  -4.188 -45.860  1.00  0.00           H  
ATOM   2591  N   VAL . 685       3.682  -4.213 -39.534  1.00 51.18           N  
ATOM   2592  CA  VAL . 685       3.634  -4.723 -38.162  1.00 54.23           C  
ATOM   2593  C   VAL . 685       3.220  -6.191 -38.188  1.00 50.10           C  
ATOM   2594  O   VAL . 685       2.446  -6.603 -39.065  1.00 46.39           O  
ATOM   2595  CB  VAL . 685       2.682  -3.899 -37.275  1.00 56.21           C  
ATOM   2596  CG1 VAL . 685       3.318  -2.571 -36.896  1.00 54.36           C  
ATOM   2597  CG2 VAL . 685       1.311  -3.702 -37.946  1.00 51.74           C  
ATOM   2598  HN  VAL . 685       3.019  -3.495 -39.826  1.00  0.00           H  
ATOM   2599  N   PRO . 686       3.712  -7.013 -37.266  1.00 50.31           N  
ATOM   2600  CA  PRO . 686       3.295  -8.423 -37.238  1.00 50.33           C  
ATOM   2601  C   PRO . 686       1.779  -8.560 -37.137  1.00 54.26           C  
ATOM   2602  O   PRO . 686       1.124  -7.854 -36.367  1.00 51.36           O  
ATOM   2603  CB  PRO . 686       3.998  -8.979 -35.993  1.00 53.40           C  
ATOM   2604  CG  PRO . 686       5.180  -8.063 -35.770  1.00 51.78           C  
ATOM   2605  CD  PRO . 686       4.721  -6.700 -36.236  1.00 50.32           C  
ATOM   2606  N   SER . 687       1.227  -9.481 -37.931  1.00 46.90           N  
ATOM   2607  CA  SER . 687      -0.214  -9.658 -38.020  1.00 50.55           C  
ATOM   2608  C   SER . 687      -0.559 -11.109 -38.324  1.00 50.92           C  
ATOM   2609  O   SER . 687       0.239 -11.854 -38.905  1.00 53.72           O  
ATOM   2610  CB  SER . 687      -0.824  -8.754 -39.096  1.00 54.93           C  
ATOM   2611  OG  SER . 687      -0.497  -7.398 -38.847  1.00 60.63           O  
ATOM   2612  HN  SER . 687       1.834 -10.078 -38.492  1.00  0.00           H  
ATOM   2613  HG  SER . 687      -0.875  -6.837 -39.514  1.00  0.00           H  
ATOM   2614  N   TRP . 688      -1.767 -11.498 -37.923  1.00 43.53           N  
ATOM   2615  CA  TRP . 688      -2.321 -12.799 -38.279  1.00 48.37           C  
ATOM   2616  C   TRP . 688      -2.995 -12.651 -39.643  1.00 43.35           C  
ATOM   2617  O   TRP . 688      -4.205 -12.479 -39.761  1.00 44.89           O  
ATOM   2618  CB  TRP . 688      -3.292 -13.286 -37.207  1.00 47.39           C  
ATOM   2619  CG  TRP . 688      -2.652 -13.647 -35.880  1.00 46.59           C  
ATOM   2620  CD1 TRP . 688      -2.030 -14.831 -35.548  1.00 44.54           C  
ATOM   2621  CD2 TRP . 688      -2.594 -12.828 -34.707  1.00 45.63           C  
ATOM   2622  CE2 TRP . 688      -1.916 -13.569 -33.709  1.00 46.63           C  
ATOM   2623  CE3 TRP . 688      -3.035 -11.536 -34.408  1.00 48.38           C  
ATOM   2624  NE1 TRP . 688      -1.585 -14.788 -34.246  1.00 45.45           N  
ATOM   2625  CZ2 TRP . 688      -1.683 -13.061 -32.437  1.00 54.08           C  
ATOM   2626  CZ3 TRP . 688      -2.803 -11.030 -33.137  1.00 55.71           C  
ATOM   2627  CH2 TRP . 688      -2.138 -11.793 -32.168  1.00 57.67           C  
ATOM   2628  HN  TRP . 688      -2.323 -10.865 -37.348  1.00  0.00           H  
ATOM   2629  N   CYS . 689      -2.178 -12.718 -40.695  1.00 37.90           N  
ATOM   2630  CA  CYS . 689      -2.683 -12.590 -42.052  1.00 42.43           C  
ATOM   2631  C   CYS . 689      -3.358 -13.855 -42.558  1.00 44.34           C  
ATOM   2632  O   CYS . 689      -4.207 -13.772 -43.454  1.00 53.53           O  
ATOM   2633  CB  CYS . 689      -1.544 -12.207 -43.003  1.00 51.72           C  
ATOM   2634  SG  CYS . 689      -0.929 -10.551 -42.736  1.00 75.48           S  
ATOM   2635  HN  CYS . 689      -1.179 -12.862 -40.544  1.00  0.00           H  
ATOM   2636  N   ASP . 690      -3.034 -15.002 -41.980  1.00 37.37           N  
ATOM   2637  CA  ASP . 690      -3.323 -16.313 -42.553  1.00 45.81           C  
ATOM   2638  C   ASP . 690      -4.331 -17.024 -41.655  1.00 44.46           C  
ATOM   2639  O   ASP . 690      -4.012 -17.377 -40.517  1.00 46.43           O  
ATOM   2640  CB  ASP . 690      -2.014 -17.093 -42.690  1.00 47.50           C  
ATOM   2641  CG  ASP . 690      -0.856 -16.204 -43.158  1.00 66.56           C  
ATOM   2642  OD1 ASP . 690      -0.979 -15.583 -44.240  1.00 75.36           O  
ATOM   2643  OD2 ASP . 690       0.165 -16.103 -42.446  1.00 67.40           O1-
ATOM   2644  HN  ASP . 690      -2.554 -14.967 -41.081  1.00  0.00           H  
ATOM   2645  N   ARG . 691      -5.548 -17.230 -42.157  1.00 44.78           N  
ATOM   2646  CA  ARG . 691      -6.650 -17.633 -41.297  1.00 41.50           C  
ATOM   2647  C   ARG . 691      -7.475 -18.755 -41.917  1.00 48.83           C  
ATOM   2648  O   ARG . 691      -7.540 -18.919 -43.135  1.00 48.05           O  
ATOM   2649  CB  ARG . 691      -7.540 -16.437 -40.994  1.00 46.55           C  
ATOM   2650  CG  ARG . 691      -6.796 -15.292 -40.301  1.00 46.69           C  
ATOM   2651  CD  ARG . 691      -6.760 -15.367 -38.774  1.00 50.64           C  
ATOM   2652  NE  ARG . 691      -7.148 -14.075 -38.230  1.00 50.57           N  
ATOM   2653  CZ  ARG . 691      -8.235 -13.885 -37.526  1.00 63.27           C  
ATOM   2654  NH1 ARG . 691      -9.018 -14.910 -37.251  1.00 80.65           N1+
ATOM   2655  NH2 ARG . 691      -8.520 -12.684 -37.102  1.00 78.36           N  
ATOM   2656  HN  ARG . 691      -5.709 -17.104 -43.156  1.00  0.00           H  
ATOM   2657  HE  ARG . 691      -6.541 -13.275 -38.406  1.00  0.00           H  
ATOM   2658 1HH1 ARG . 691      -9.865 -14.762 -36.702  1.00  0.00           H  
ATOM   2659 2HH1 ARG . 691      -8.795 -15.849 -37.582  1.00  0.00           H  
ATOM   2660 1HH2 ARG . 691      -9.367 -12.536 -36.553  1.00  0.00           H  
ATOM   2661 2HH2 ARG . 691      -7.914 -11.891 -37.315  1.00  0.00           H  
ATOM   2662  N   ILE . 692      -8.108 -19.534 -41.042  1.00 49.49           N  
ATOM   2663  CA  ILE . 692      -9.077 -20.551 -41.427  1.00 52.55           C  
ATOM   2664  C   ILE . 692     -10.384 -20.239 -40.709  1.00 53.34           C  
ATOM   2665  O   ILE . 692     -10.439 -20.258 -39.473  1.00 58.67           O  
ATOM   2666  CB  ILE . 692      -8.599 -21.973 -41.086  1.00 52.69           C  
ATOM   2667  CG1 ILE . 692      -7.335 -22.318 -41.865  1.00 49.01           C  
ATOM   2668  CG2 ILE . 692      -9.695 -23.004 -41.387  1.00 48.93           C  
ATOM   2669  CD1 ILE . 692      -6.700 -23.631 -41.428  1.00 48.58           C  
ATOM   2670  HN  ILE . 692      -7.904 -19.412 -40.050  1.00  0.00           H  
ATOM   2671  N   LEU . 693     -11.421 -19.930 -41.478  1.00 47.02           N  
ATOM   2672  CA  LEU . 693     -12.757 -19.671 -40.964  1.00 46.48           C  
ATOM   2673  C   LEU . 693     -13.711 -20.725 -41.511  1.00 54.88           C  
ATOM   2674  O   LEU . 693     -13.446 -21.358 -42.538  1.00 51.95           O  
ATOM   2675  CB  LEU . 693     -13.249 -18.271 -41.363  1.00 46.63           C  
ATOM   2676  CG  LEU . 693     -12.536 -17.042 -40.786  1.00 59.79           C  
ATOM   2677  CD1 LEU . 693     -12.731 -15.829 -41.682  1.00 69.39           C  
ATOM   2678  CD2 LEU . 693     -13.049 -16.726 -39.399  1.00 58.99           C  
ATOM   2679  HN  LEU . 693     -11.273 -19.871 -42.485  1.00  0.00           H  
ATOM   2680  N   TRP . 694     -14.843 -20.907 -40.834  1.00 49.12           N  
ATOM   2681  CA  TRP . 694     -15.814 -21.850 -41.366  1.00 47.57           C  
ATOM   2682  C   TRP . 694     -17.228 -21.457 -40.960  1.00 55.56           C  
ATOM   2683  O   TRP . 694     -17.456 -20.766 -39.956  1.00 50.10           O  
ATOM   2684  CB  TRP . 694     -15.511 -23.294 -40.926  1.00 49.42           C  
ATOM   2685  CG  TRP . 694     -15.874 -23.570 -39.506  1.00 66.71           C  
ATOM   2686  CD1 TRP . 694     -17.075 -24.026 -39.039  1.00 65.45           C  
ATOM   2687  CD2 TRP . 694     -15.037 -23.395 -38.354  1.00 71.18           C  
ATOM   2688  CE2 TRP . 694     -15.796 -23.768 -37.227  1.00 66.82           C  
ATOM   2689  CE3 TRP . 694     -13.720 -22.956 -38.168  1.00 72.02           C  
ATOM   2690  NE1 TRP . 694     -17.033 -24.150 -37.674  1.00 66.40           N  
ATOM   2691  CZ2 TRP . 694     -15.284 -23.724 -35.934  1.00 69.16           C  
ATOM   2692  CZ3 TRP . 694     -13.211 -22.913 -36.877  1.00 70.89           C  
ATOM   2693  CH2 TRP . 694     -13.991 -23.296 -35.780  1.00 72.75           C  
ATOM   2694  HN  TRP . 694     -15.024 -20.400 -39.968  1.00  0.00           H  
ATOM   2695  N   LYS . 695     -18.176 -21.914 -41.769  1.00 53.21           N  
ATOM   2696  CA  LYS . 695     -19.591 -21.699 -41.540  1.00 55.42           C  
ATOM   2697  C   LYS . 695     -20.295 -22.987 -41.911  1.00 59.72           C  
ATOM   2698  O   LYS . 695     -20.058 -23.544 -42.988  1.00 58.14           O  
ATOM   2699  CB  LYS . 695     -20.136 -20.518 -42.358  1.00 53.37           C  
ATOM   2700  CG  LYS . 695     -21.619 -20.301 -42.168  1.00 58.39           C  
ATOM   2701  CD  LYS . 695     -22.113 -19.043 -42.861  1.00 68.95           C  
ATOM   2702  CE  LYS . 695     -23.641 -19.026 -42.949  1.00 82.23           C  
ATOM   2703  NZ  LYS . 695     -24.322 -19.397 -41.665  1.00 91.87           N1+
ATOM   2704  HN  LYS . 695     -17.894 -22.444 -42.594  1.00  0.00           H  
ATOM   2705  HZ1 LYS . 695     -25.340 -19.386 -41.724  1.00  0.00           H  
ATOM   2706  HZ2 LYS . 695     -23.999 -18.803 -40.901  1.00  0.00           H  
ATOM   2707  HZ3 LYS . 695     -23.991 -20.302 -41.330  1.00  0.00           H  
ATOM   2708  N   SER . 696     -21.118 -23.483 -41.007  1.00 61.89           N  
ATOM   2709  CA  SER . 696     -21.888 -24.677 -41.286  1.00 66.16           C  
ATOM   2710  C   SER . 696     -23.367 -24.336 -41.374  1.00 65.63           C  
ATOM   2711  O   SER . 696     -23.845 -23.383 -40.746  1.00 67.51           O  
ATOM   2712  CB  SER . 696     -21.648 -25.751 -40.226  1.00 65.50           C  
ATOM   2713  OG  SER . 696     -20.561 -26.572 -40.616  1.00 69.76           O  
ATOM   2714  HN  SER . 696     -21.213 -23.021 -40.103  1.00  0.00           H  
ATOM   2715  HG  SER . 696     -20.412 -27.240 -39.957  1.00  0.00           H  
ATOM   2716  N   TYR . 697     -24.079 -25.100 -42.189  1.00 67.02           N  
ATOM   2717  CA  TYR . 697     -25.529 -25.060 -42.123  1.00 78.41           C  
ATOM   2718  C   TYR . 697     -25.969 -25.395 -40.698  1.00 80.02           C  
ATOM   2719  O   TYR . 697     -25.371 -26.264 -40.052  1.00 75.40           O  
ATOM   2720  CB  TYR . 697     -26.139 -26.049 -43.116  1.00 82.15           C  
ATOM   2721  CG  TYR . 697     -27.226 -25.459 -43.983  1.00 87.83           C  
ATOM   2722  CD1 TYR . 697     -26.912 -24.687 -45.096  1.00 87.39           C  
ATOM   2723  CD2 TYR . 697     -28.565 -25.681 -43.696  1.00 93.02           C  
ATOM   2724  CE1 TYR . 697     -27.904 -24.149 -45.894  1.00 91.43           C  
ATOM   2725  CE2 TYR . 697     -29.564 -25.145 -44.484  1.00 95.06           C  
ATOM   2726  CZ  TYR . 697     -29.228 -24.381 -45.582  1.00 98.63           C  
ATOM   2727  OH  TYR . 697     -30.229 -23.857 -46.367  1.00103.74           O  
ATOM   2728  HN  TYR . 697     -23.612 -25.712 -42.858  1.00  0.00           H  
ATOM   2729  HH  TYR . 697     -29.998 -23.331 -47.123  1.00  0.00           H  
ATOM   2730  N   PRO . 698     -26.996 -24.734 -40.173  1.00 87.97           N  
ATOM   2731  CA  PRO . 698     -27.372 -24.971 -38.775  1.00 94.81           C  
ATOM   2732  C   PRO . 698     -27.804 -26.411 -38.535  1.00100.14           C  
ATOM   2733  O   PRO . 698     -28.206 -27.139 -39.444  1.00 91.78           O  
ATOM   2734  CB  PRO . 698     -28.526 -23.991 -38.527  1.00 95.60           C  
ATOM   2735  CG  PRO . 698     -28.785 -23.299 -39.819  1.00 97.23           C  
ATOM   2736  CD  PRO . 698     -27.988 -23.930 -40.901  1.00 92.53           C  
ATOM   2737  N   GLU . 699     -27.699 -26.811 -37.270  1.00108.65           N  
ATOM   2738  CA  GLU . 699     -27.918 -28.182 -36.808  1.00117.10           C  
ATOM   2739  C   GLU . 699     -27.106 -29.210 -37.591  1.00108.61           C  
ATOM   2740  O   GLU . 699     -27.471 -30.385 -37.627  1.00113.29           O  
ATOM   2741  CB  GLU . 699     -29.408 -28.565 -36.813  1.00128.51           C  
ATOM   2742  CG  GLU . 699     -30.287 -27.591 -36.038  1.00136.27           C  
ATOM   2743  CD  GLU . 699     -31.463 -28.256 -35.334  1.00146.90           C  
ATOM   2744  OE1 GLU . 699     -31.577 -28.108 -34.098  1.00154.04           O  
ATOM   2745  OE2 GLU . 699     -32.276 -28.918 -36.009  1.00149.08           O1-
ATOM   2746  HN  GLU . 699     -27.448 -26.111 -36.572  1.00  0.00           H  
ATOM   2747  N   THR . 700     -25.998 -28.802 -38.204  1.00101.68           N  
ATOM   2748  CA  THR . 700     -24.984 -29.723 -38.695  1.00 95.89           C  
ATOM   2749  C   THR . 700     -23.733 -29.528 -37.848  1.00100.85           C  
ATOM   2750  O   THR . 700     -23.498 -28.437 -37.319  1.00104.36           O  
ATOM   2751  CB  THR . 700     -24.662 -29.502 -40.185  1.00 87.43           C  
ATOM   2752  CG2 THR . 700     -25.929 -29.497 -41.025  1.00 74.37           C  
ATOM   2753  OG1 THR . 700     -23.982 -28.253 -40.353  1.00 91.54           O  
ATOM   2754  HN  THR . 700     -25.853 -27.801 -38.335  1.00  0.00           H  
ATOM   2755  HG1 THR . 700     -23.783 -28.117 -41.272  1.00  0.00           H  
ATOM   2756  N   HIS . 701     -22.937 -30.587 -37.703  1.00 99.12           N  
ATOM   2757  CA  HIS . 701     -21.872 -30.616 -36.708  1.00 98.77           C  
ATOM   2758  C   HIS . 701     -20.482 -30.541 -37.334  1.00 94.15           C  
ATOM   2759  O   HIS . 701     -20.223 -31.074 -38.419  1.00 90.61           O  
ATOM   2760  CB  HIS . 701     -21.976 -31.868 -35.834  1.00110.34           C  
ATOM   2761  CG  HIS . 701     -22.610 -31.616 -34.499  1.00128.55           C  
ATOM   2762  CD2 HIS . 701     -23.584 -32.279 -33.832  1.00137.40           C  
ATOM   2763  ND1 HIS . 701     -22.246 -30.558 -33.693  1.00135.80           N  
ATOM   2764  CE1 HIS . 701     -22.968 -30.582 -32.587  1.00141.39           C  
ATOM   2765  NE2 HIS . 701     -23.787 -31.616 -32.647  1.00143.36           N  
ATOM   2766  HN  HIS . 701     -23.077 -31.399 -38.304  1.00  0.00           H  
ATOM   2767  N   ILE . 702     -19.582 -29.877 -36.613  1.00 92.98           N  
ATOM   2768  CA  ILE . 702     -18.194 -29.708 -37.017  1.00 83.81           C  
ATOM   2769  C   ILE . 702     -17.401 -29.212 -35.813  1.00 85.96           C  
ATOM   2770  O   ILE . 702     -17.791 -28.239 -35.158  1.00 88.09           O  
ATOM   2771  CB  ILE . 702     -18.087 -28.734 -38.197  1.00 79.88           C  
ATOM   2772  CG1 ILE . 702     -16.625 -28.392 -38.464  1.00 82.09           C  
ATOM   2773  CG2 ILE . 702     -18.911 -27.484 -37.916  1.00 79.54           C  
ATOM   2774  CD1 ILE . 702     -16.450 -27.426 -39.591  1.00 84.15           C  
ATOM   2775  HN  ILE . 702     -19.881 -29.464 -35.730  1.00  0.00           H  
ATOM   2776  N   ILE . 703     -16.294 -29.880 -35.497  1.00 84.82           N  
ATOM   2777  CA  ILE . 703     -15.454 -29.504 -34.365  1.00 80.98           C  
ATOM   2778  C   ILE . 703     -14.012 -29.354 -34.838  1.00 76.97           C  
ATOM   2779  O   ILE . 703     -13.514 -30.164 -35.628  1.00 75.85           O  
ATOM   2780  CB  ILE . 703     -15.567 -30.528 -33.215  1.00 87.96           C  
ATOM   2781  CG1 ILE . 703     -15.062 -31.903 -33.648  1.00 86.60           C  
ATOM   2782  CG2 ILE . 703     -17.018 -30.646 -32.748  1.00 96.84           C  
ATOM   2783  CD1 ILE . 703     -13.737 -32.281 -33.060  1.00 84.42           C  
ATOM   2784  HN  ILE . 703     -16.024 -30.682 -36.066  1.00  0.00           H  
ATOM   2785  N   CYS . 704     -13.349 -28.302 -34.371  1.00 72.55           N  
ATOM   2786  CA  CYS . 704     -11.971 -28.014 -34.746  1.00 67.67           C  
ATOM   2787  C   CYS . 704     -11.036 -28.563 -33.681  1.00 67.38           C  
ATOM   2788  O   CYS . 704     -11.205 -28.267 -32.496  1.00 74.18           O  
ATOM   2789  CB  CYS . 704     -11.755 -26.510 -34.914  1.00 63.28           C  
ATOM   2790  SG  CYS . 704     -10.011 -26.010 -34.966  1.00 59.11           S  
ATOM   2791  HN  CYS . 704     -13.823 -27.671 -33.725  1.00  0.00           H  
ATOM   2792  N   ASN . 705     -10.043 -29.343 -34.104  1.00 68.38           N  
ATOM   2793  CA  ASN . 705      -9.112 -29.967 -33.171  1.00 81.36           C  
ATOM   2794  C   ASN . 705      -7.710 -29.383 -33.193  1.00 81.03           C  
ATOM   2795  O   ASN . 705      -7.005 -29.471 -32.186  1.00 88.18           O  
ATOM   2796  CB  ASN . 705      -9.023 -31.467 -33.443  1.00 92.79           C  
ATOM   2797  CG  ASN . 705     -10.279 -32.184 -33.050  1.00107.65           C  
ATOM   2798  ND2 ASN . 705     -10.657 -33.189 -33.828  1.00110.98           N  
ATOM   2799  OD1 ASN . 705     -10.921 -31.826 -32.062  1.00115.58           O  
ATOM   2800  HN  ASN . 705      -9.931 -29.508 -35.104  1.00  0.00           H  
ATOM   2801 1HD2 ASN . 705     -10.125 -33.486 -34.646  1.00  0.00           H  
ATOM   2802 2HD2 ASN . 705     -11.512 -33.677 -33.561  1.00  0.00           H  
ATOM   2803  N   SER . 706      -7.277 -28.807 -34.305  1.00 69.42           N  
ATOM   2804  CA  SER . 706      -6.011 -28.096 -34.337  1.00 69.11           C  
ATOM   2805  C   SER . 706      -6.203 -26.763 -35.039  1.00 58.86           C  
ATOM   2806  O   SER . 706      -7.009 -26.646 -35.964  1.00 53.51           O  
ATOM   2807  CB  SER . 706      -4.909 -28.909 -35.037  1.00 71.21           C  
ATOM   2808  OG  SER . 706      -5.230 -29.141 -36.397  1.00 66.91           O  
ATOM   2809  HN  SER . 706      -7.842 -28.864 -35.152  1.00  0.00           H  
ATOM   2810  HG  SER . 706      -4.549 -29.643 -36.829  1.00  0.00           H  
ATOM   2811  N   TYR . 707      -5.471 -25.761 -34.584  1.00 54.46           N  
ATOM   2812  CA  TYR . 707      -5.429 -24.474 -35.268  1.00 45.81           C  
ATOM   2813  C   TYR . 707      -4.133 -23.801 -34.837  1.00 57.45           C  
ATOM   2814  O   TYR . 707      -4.030 -23.306 -33.709  1.00 62.86           O  
ATOM   2815  CB  TYR . 707      -6.628 -23.607 -34.940  1.00 44.27           C  
ATOM   2816  CG  TYR . 707      -6.703 -22.402 -35.837  1.00 48.44           C  
ATOM   2817  CD1 TYR . 707      -7.141 -21.181 -35.364  1.00 46.20           C  
ATOM   2818  CD2 TYR . 707      -6.338 -22.489 -37.178  1.00 54.11           C  
ATOM   2819  CE1 TYR . 707      -7.208 -20.069 -36.205  1.00 45.43           C  
ATOM   2820  CE2 TYR . 707      -6.415 -21.394 -38.020  1.00 38.79           C  
ATOM   2821  CZ  TYR . 707      -6.849 -20.186 -37.526  1.00 48.72           C  
ATOM   2822  OH  TYR . 707      -6.931 -19.087 -38.349  1.00 50.53           O  
ATOM   2823  HN  TYR . 707      -4.922 -25.891 -33.734  1.00  0.00           H  
ATOM   2824  HH  TYR . 707      -7.231 -18.253 -38.008  1.00  0.00           H  
ATOM   2825  N   GLY . 708      -3.157 -23.790 -35.728  1.00 52.83           N  
ATOM   2826  CA  GLY . 708      -1.878 -23.250 -35.347  1.00 55.32           C  
ATOM   2827  C   GLY . 708      -0.993 -23.045 -36.548  1.00 59.66           C  
ATOM   2828  O   GLY . 708      -1.409 -23.224 -37.696  1.00 53.49           O  
ATOM   2829  HN  GLY . 708      -3.307 -24.157 -36.668  1.00  0.00           H  
ATOM   2830  N   CYS . 709       0.241 -22.656 -36.254  1.00 59.12           N  
ATOM   2831  CA  CYS . 709       1.235 -22.385 -37.272  1.00 54.54           C  
ATOM   2832  C   CYS . 709       2.466 -23.224 -36.966  1.00 64.60           C  
ATOM   2833  O   CYS . 709       2.749 -23.532 -35.804  1.00 65.87           O  
ATOM   2834  CB  CYS . 709       1.622 -20.908 -37.293  1.00 43.53           C  
ATOM   2835  SG  CYS . 709       2.599 -20.441 -35.845  1.00 56.79           S  
ATOM   2836  HN  CYS . 709       0.499 -22.544 -35.274  1.00  0.00           H  
ATOM   2837  N   THR . 710       3.199 -23.593 -38.011  1.00 65.31           N  
ATOM   2838  CA  THR . 710       4.481 -24.238 -37.790  1.00 70.32           C  
ATOM   2839  C   THR . 710       5.501 -23.202 -37.315  1.00 63.73           C  
ATOM   2840  O   THR . 710       5.254 -21.990 -37.353  1.00 60.28           O  
ATOM   2841  CB  THR . 710       4.962 -24.941 -39.061  1.00 70.30           C  
ATOM   2842  CG2 THR . 710       3.888 -25.845 -39.596  1.00 68.00           C  
ATOM   2843  OG1 THR . 710       5.292 -23.971 -40.060  1.00 75.73           O  
ATOM   2844  HN  THR . 710       2.864 -23.425 -38.960  1.00  0.00           H  
ATOM   2845  HG1 THR . 710       5.971 -23.399 -39.722  1.00  0.00           H  
ATOM   2846  N   ASP . 711       6.650 -23.693 -36.827  1.00 55.82           N  
ATOM   2847  CA  ASP . 711       7.740 -22.810 -36.409  1.00 65.31           C  
ATOM   2848  C   ASP . 711       9.096 -23.270 -36.934  1.00 64.33           C  
ATOM   2849  O   ASP . 711      10.121 -22.851 -36.402  1.00 67.59           O  
ATOM   2850  CB  ASP . 711       7.806 -22.662 -34.883  1.00 74.64           C  
ATOM   2851  CG  ASP . 711       7.965 -23.990 -34.161  1.00 83.97           C  
ATOM   2852  OD1 ASP . 711       8.352 -24.993 -34.799  1.00 88.81           O  
ATOM   2853  OD2 ASP . 711       7.699 -24.027 -32.939  1.00 82.78           O1-
ATOM   2854  HN  ASP . 711       6.767 -24.703 -36.745  1.00  0.00           H  
ATOM   2855  N   ASP . 712       9.115 -24.115 -37.966  1.00 68.48           N  
ATOM   2856  CA  ASP . 712      10.339 -24.630 -38.557  1.00 72.81           C  
ATOM   2857  C   ASP . 712      10.366 -24.539 -40.080  1.00 75.14           C  
ATOM   2858  O   ASP . 712      11.353 -24.966 -40.684  1.00 74.35           O  
ATOM   2859  CB  ASP . 712      10.543 -26.092 -38.146  1.00 76.27           C  
ATOM   2860  CG  ASP . 712       9.476 -27.003 -38.714  1.00 86.72           C  
ATOM   2861  OD1 ASP . 712       8.319 -26.548 -38.866  1.00 87.74           O  
ATOM   2862  OD2 ASP . 712       9.797 -28.171 -39.019  1.00 93.52           O1-
ATOM   2863  HN  ASP . 712       8.224 -24.415 -38.361  1.00  0.00           H  
ATOM   2864  N   ILE . 713       9.312 -24.020 -40.715  1.00 70.80           N  
ATOM   2865  CA  ILE . 713       9.250 -23.872 -42.166  1.00 63.22           C  
ATOM   2866  C   ILE . 713       9.518 -22.414 -42.487  1.00 65.57           C  
ATOM   2867  O   ILE . 713       8.656 -21.534 -42.365  1.00 71.53           O  
ATOM   2868  CB  ILE . 713       7.922 -24.329 -42.756  1.00 65.41           C  
ATOM   2869  CG1 ILE . 713       7.775 -25.830 -42.557  1.00 64.26           C  
ATOM   2870  CG2 ILE . 713       7.888 -23.993 -44.238  1.00 55.76           C  
ATOM   2871  CD1 ILE . 713       6.369 -26.304 -42.731  1.00 56.64           C  
ATOM   2872  HN  ILE . 713       8.513 -23.713 -40.160  1.00  0.00           H  
ATOM   2873  N   VAL . 714      10.702 -22.201 -43.013  1.00 65.16           N  
ATOM   2874  CA  VAL . 714      11.398 -20.951 -42.890  1.00 66.08           C  
ATOM   2875  C   VAL . 714      11.592 -20.290 -44.240  1.00 67.32           C  
ATOM   2876  O   VAL . 714      11.964 -19.111 -44.305  1.00 66.78           O  
ATOM   2877  CB  VAL . 714      12.696 -21.208 -42.113  1.00 72.20           C  
ATOM   2878  CG1 VAL . 714      13.825 -20.241 -42.427  1.00 74.26           C  
ATOM   2879  CG2 VAL . 714      12.336 -21.333 -40.623  1.00 69.04           C  
ATOM   2880  HN  VAL . 714      11.147 -22.957 -43.532  1.00  0.00           H  
ATOM   2881  N   THR . 715      11.186 -20.979 -45.313  1.00 56.17           N  
ATOM   2882  CA  THR . 715      11.369 -20.477 -46.669  1.00 65.67           C  
ATOM   2883  C   THR . 715      10.561 -19.213 -46.941  1.00 61.84           C  
ATOM   2884  O   THR . 715      10.981 -18.382 -47.751  1.00 59.55           O  
ATOM   2885  CB  THR . 715      11.031 -21.582 -47.675  1.00 63.48           C  
ATOM   2886  CG2 THR . 715      12.180 -22.614 -47.708  1.00 61.09           C  
ATOM   2887  OG1 THR . 715       9.811 -22.236 -47.302  1.00 56.10           O  
ATOM   2888  HN  THR . 715      10.734 -21.884 -45.178  1.00  0.00           H  
ATOM   2889  HG1 THR . 715       9.104 -21.601 -47.282  1.00  0.00           H  
ATOM   2890  N   SER . 716       9.439 -19.015 -46.263  1.00 62.36           N  
ATOM   2891  CA  SER . 716       8.557 -17.908 -46.588  1.00 62.53           C  
ATOM   2892  C   SER . 716       8.572 -16.873 -45.469  1.00 63.35           C  
ATOM   2893  O   SER . 716       8.829 -17.200 -44.308  1.00 66.02           O  
ATOM   2894  CB  SER . 716       7.132 -18.424 -46.836  1.00 59.25           C  
ATOM   2895  OG  SER . 716       6.182 -17.379 -46.822  1.00 57.97           O  
ATOM   2896  HN  SER . 716       9.192 -19.649 -45.503  1.00  0.00           H  
ATOM   2897  HG  SER . 716       5.300 -17.698 -46.975  1.00  0.00           H  
ATOM   2898  N   ASP . 717       8.312 -15.611 -45.829  1.00 54.62           N  
ATOM   2899  CA  ASP . 717       8.063 -14.597 -44.814  1.00 59.23           C  
ATOM   2900  C   ASP . 717       6.731 -14.804 -44.090  1.00 52.89           C  
ATOM   2901  O   ASP . 717       6.463 -14.095 -43.111  1.00 46.31           O  
ATOM   2902  CB  ASP . 717       8.121 -13.201 -45.439  1.00 69.55           C  
ATOM   2903  CG  ASP . 717       7.062 -12.989 -46.497  1.00 83.96           C  
ATOM   2904  OD1 ASP . 717       6.677 -13.971 -47.164  1.00 90.98           O  
ATOM   2905  OD2 ASP . 717       6.613 -11.836 -46.665  1.00 85.77           O1-
ATOM   2906  HN  ASP . 717       8.288 -15.358 -46.817  1.00  0.00           H  
ATOM   2907  N   HIS . 718       5.889 -15.738 -44.545  1.00 49.39           N  
ATOM   2908  CA  HIS . 718       4.760 -16.221 -43.760  1.00 53.52           C  
ATOM   2909  C   HIS . 718       5.060 -17.618 -43.230  1.00 55.07           C  
ATOM   2910  O   HIS . 718       5.801 -18.392 -43.844  1.00 61.40           O  
ATOM   2911  CB  HIS . 718       3.459 -16.288 -44.568  1.00 52.84           C  
ATOM   2912  CG  HIS . 718       3.015 -14.982 -45.162  1.00 58.80           C  
ATOM   2913  CD2 HIS . 718       3.548 -14.226 -46.154  1.00 55.29           C  
ATOM   2914  ND1 HIS . 718       1.851 -14.347 -44.779  1.00 55.45           N  
ATOM   2915  CE1 HIS . 718       1.694 -13.249 -45.497  1.00 58.33           C  
ATOM   2916  NE2 HIS . 718       2.712 -13.151 -46.339  1.00 61.13           N  
ATOM   2917  HN  HIS . 718       6.043 -16.127 -45.475  1.00  0.00           H  
ATOM   2918  N   SER . 719       4.484 -17.926 -42.093  1.00 54.96           N  
ATOM   2919  CA  SER . 719       4.502 -19.308 -41.640  1.00 57.32           C  
ATOM   2920  C   SER . 719       3.203 -20.013 -42.024  1.00 53.32           C  
ATOM   2921  O   SER . 719       2.124 -19.409 -41.961  1.00 46.92           O  
ATOM   2922  CB  SER . 719       4.688 -19.379 -40.125  1.00 54.33           C  
ATOM   2923  OG  SER . 719       5.941 -18.828 -39.750  1.00 59.87           O  
ATOM   2924  HN  SER . 719       4.029 -17.205 -41.533  1.00  0.00           H  
ATOM   2925  HG  SER . 719       6.057 -18.872 -38.808  1.00  0.00           H  
ATOM   2926  N   PRO . 720       3.267 -21.279 -42.431  1.00 55.92           N  
ATOM   2927  CA  PRO . 720       2.038 -22.001 -42.766  1.00 57.21           C  
ATOM   2928  C   PRO . 720       1.140 -22.176 -41.552  1.00 53.43           C  
ATOM   2929  O   PRO . 720       1.600 -22.282 -40.412  1.00 53.14           O  
ATOM   2930  CB  PRO . 720       2.547 -23.352 -43.283  1.00 61.78           C  
ATOM   2931  CG  PRO . 720       3.910 -23.482 -42.753  1.00 64.40           C  
ATOM   2932  CD  PRO . 720       4.467 -22.100 -42.654  1.00 60.15           C  
ATOM   2933  N   VAL . 721      -0.163 -22.204 -41.812  1.00 45.93           N  
ATOM   2934  CA  VAL . 721      -1.172 -22.383 -40.777  1.00 42.18           C  
ATOM   2935  C   VAL . 721      -1.922 -23.671 -41.068  1.00 46.70           C  
ATOM   2936  O   VAL . 721      -2.166 -24.004 -42.231  1.00 51.73           O  
ATOM   2937  CB  VAL . 721      -2.126 -21.172 -40.706  1.00 46.99           C  
ATOM   2938  CG1 VAL . 721      -3.409 -21.519 -39.961  1.00 54.78           C  
ATOM   2939  CG2 VAL . 721      -1.429 -19.994 -40.037  1.00 46.97           C  
ATOM   2940  HN  VAL . 721      -0.470 -22.095 -42.779  1.00  0.00           H  
ATOM   2941  N   PHE . 722      -2.248 -24.418 -40.018  1.00 47.43           N  
ATOM   2942  CA  PHE . 722      -2.997 -25.654 -40.163  1.00 50.88           C  
ATOM   2943  C   PHE . 722      -4.288 -25.600 -39.350  1.00 62.94           C  
ATOM   2944  O   PHE . 722      -4.395 -24.881 -38.348  1.00 59.64           O  
ATOM   2945  CB  PHE . 722      -2.163 -26.863 -39.735  1.00 52.31           C  
ATOM   2946  CG  PHE . 722      -1.412 -26.656 -38.446  1.00 54.44           C  
ATOM   2947  CD1 PHE . 722      -2.060 -26.777 -37.218  1.00 56.87           C  
ATOM   2948  CD2 PHE . 722      -0.061 -26.345 -38.462  1.00 52.92           C  
ATOM   2949  CE1 PHE . 722      -1.376 -26.589 -36.035  1.00 61.60           C  
ATOM   2950  CE2 PHE . 722       0.630 -26.149 -37.280  1.00 58.16           C  
ATOM   2951  CZ  PHE . 722      -0.029 -26.272 -36.062  1.00 61.26           C  
ATOM   2952  HN  PHE . 722      -1.965 -24.115 -39.086  1.00  0.00           H  
ATOM   2953  N   GLY . 723      -5.270 -26.367 -39.812  1.00 62.35           N  
ATOM   2954  CA  GLY . 723      -6.514 -26.573 -39.107  1.00 63.56           C  
ATOM   2955  C   GLY . 723      -7.062 -27.947 -39.433  1.00 69.27           C  
ATOM   2956  O   GLY . 723      -7.117 -28.333 -40.604  1.00 71.86           O  
ATOM   2957  HN  GLY . 723      -5.139 -26.834 -40.709  1.00  0.00           H  
ATOM   2958  N   THR . 724      -7.432 -28.709 -38.411  1.00 71.67           N  
ATOM   2959  CA  THR . 724      -8.043 -30.019 -38.583  1.00 74.38           C  
ATOM   2960  C   THR . 724      -9.446 -29.988 -37.996  1.00 68.49           C  
ATOM   2961  O   THR . 724      -9.701 -29.307 -36.996  1.00 66.94           O  
ATOM   2962  CB  THR . 724      -7.208 -31.135 -37.926  1.00 80.91           C  
ATOM   2963  CG2 THR . 724      -5.894 -31.335 -38.672  1.00 73.55           C  
ATOM   2964  OG1 THR . 724      -6.935 -30.802 -36.558  1.00 90.88           O  
ATOM   2965  HN  THR . 724      -7.282 -28.361 -37.464  1.00  0.00           H  
ATOM   2966  HG1 THR . 724      -6.420 -31.490 -36.153  1.00  0.00           H  
ATOM   2967  N   PHE . 725     -10.358 -30.705 -38.646  1.00 62.74           N  
ATOM   2968  CA  PHE . 725     -11.767 -30.671 -38.295  1.00 64.30           C  
ATOM   2969  C   PHE . 725     -12.345 -32.067 -38.415  1.00 71.04           C  
ATOM   2970  O   PHE . 725     -12.046 -32.790 -39.368  1.00 76.61           O  
ATOM   2971  CB  PHE . 725     -12.576 -29.702 -39.195  1.00 58.49           C  
ATOM   2972  CG  PHE . 725     -12.029 -28.296 -39.235  1.00 55.95           C  
ATOM   2973  CD1 PHE . 725     -12.631 -27.274 -38.507  1.00 50.09           C  
ATOM   2974  CD2 PHE . 725     -10.920 -27.989 -40.015  1.00 51.71           C  
ATOM   2975  CE1 PHE . 725     -12.110 -25.976 -38.540  1.00 56.07           C  
ATOM   2976  CE2 PHE . 725     -10.407 -26.706 -40.050  1.00 45.23           C  
ATOM   2977  CZ  PHE . 725     -11.003 -25.696 -39.319  1.00 50.61           C  
ATOM   2978  HN  PHE . 725     -10.057 -31.300 -39.418  1.00  0.00           H  
ATOM   2979  N   GLU . 726     -13.164 -32.445 -37.443  1.00 69.95           N  
ATOM   2980  CA  GLU . 726     -14.034 -33.600 -37.593  1.00 73.52           C  
ATOM   2981  C   GLU . 726     -15.377 -33.104 -38.118  1.00 66.30           C  
ATOM   2982  O   GLU . 726     -15.976 -32.190 -37.540  1.00 63.88           O  
ATOM   2983  CB  GLU . 726     -14.176 -34.350 -36.270  1.00 84.73           C  
ATOM   2984  CG  GLU . 726     -13.098 -35.411 -36.045  1.00 97.33           C  
ATOM   2985  CD  GLU . 726     -13.167 -36.551 -37.060  1.00109.90           C  
ATOM   2986  OE1 GLU . 726     -12.101 -37.040 -37.488  1.00116.10           O  
ATOM   2987  OE2 GLU . 726     -14.287 -36.961 -37.434  1.00110.07           O1-
ATOM   2988  HN  GLU . 726     -13.184 -31.914 -36.572  1.00  0.00           H  
ATOM   2989  N   VAL . 727     -15.828 -33.671 -39.235  1.00 68.80           N  
ATOM   2990  CA  VAL . 727     -16.996 -33.173 -39.956  1.00 68.95           C  
ATOM   2991  C   VAL . 727     -17.975 -34.318 -40.175  1.00 72.98           C  
ATOM   2992  O   VAL . 727     -17.575 -35.442 -40.499  1.00 71.54           O  
ATOM   2993  CB  VAL . 727     -16.613 -32.524 -41.305  1.00 64.01           C  
ATOM   2994  CG1 VAL . 727     -17.828 -31.946 -41.956  1.00 66.35           C  
ATOM   2995  CG2 VAL . 727     -15.596 -31.424 -41.097  1.00 60.93           C  
ATOM   2996  HN  VAL . 727     -15.338 -34.487 -39.602  1.00  0.00           H  
ATOM   2997  N   GLY . 728     -19.262 -34.028 -39.997  1.00 76.65           N  
ATOM   2998  CA  GLY . 728     -20.287 -35.043 -40.112  1.00 79.40           C  
ATOM   2999  C   GLY . 728     -20.738 -35.153 -41.550  1.00 78.94           C  
ATOM   3000  O   GLY . 728     -20.964 -34.141 -42.215  1.00 77.96           O  
ATOM   3001  HN  GLY . 728     -19.531 -33.070 -39.775  1.00  0.00           H  
ATOM   3002  N   VAL . 729     -20.853 -36.387 -42.032  1.00 85.65           N  
ATOM   3003  CA  VAL . 729     -21.343 -36.652 -43.377  1.00 91.22           C  
ATOM   3004  C   VAL . 729     -22.504 -37.636 -43.297  1.00 98.00           C  
ATOM   3005  O   VAL . 729     -22.563 -38.486 -42.403  1.00102.50           O  
ATOM   3006  CB  VAL . 729     -20.229 -37.193 -44.309  1.00 86.88           C  
ATOM   3007  CG1 VAL . 729     -19.070 -36.204 -44.392  1.00 84.89           C  
ATOM   3008  CG2 VAL . 729     -19.741 -38.557 -43.842  1.00 83.61           C  
ATOM   3009  HN  VAL . 729     -20.589 -37.174 -41.440  1.00  0.00           H  
ATOM   3010  N   THR . 730     -23.441 -37.507 -44.237  1.00 96.93           N  
ATOM   3011  CA  THR . 730     -24.533 -38.464 -44.380  1.00101.92           C  
ATOM   3012  C   THR . 730     -24.069 -39.677 -45.176  1.00108.20           C  
ATOM   3013  O   THR . 730     -22.868 -39.964 -45.234  1.00108.74           O  
ATOM   3014  CB  THR . 730     -25.735 -37.823 -45.074  1.00103.58           C  
ATOM   3015  CG2 THR . 730     -26.536 -36.970 -44.095  1.00104.39           C  
ATOM   3016  OG1 THR . 730     -25.276 -37.006 -46.157  1.00102.17           O  
ATOM   3017  HN  THR . 730     -23.393 -36.714 -44.877  1.00  0.00           H  
ATOM   3018  HG1 THR . 730     -26.023 -36.608 -46.588  1.00  0.00           H  
ATOM   3019  N   SER . 731     -25.005 -40.388 -45.798  1.00112.49           N  
ATOM   3020  CA  SER . 731     -24.650 -41.510 -46.664  1.00115.69           C  
ATOM   3021  C   SER . 731     -25.666 -41.697 -47.796  1.00119.39           C  
ATOM   3022  O   SER . 731     -25.328 -41.605 -48.982  1.00117.14           O  
ATOM   3023  CB  SER . 731     -24.531 -42.791 -45.842  1.00115.60           C  
ATOM   3024  OG  SER . 731     -25.674 -42.963 -45.024  1.00116.30           O  
ATOM   3025  HN  SER . 731     -25.987 -40.146 -45.668  1.00  0.00           H  
ATOM   3026  HG  SER . 731     -25.600 -43.760 -44.513  1.00  0.00           H  
TER   
END
