# Supplementary material for: Allosteric Site on SHIP2 Identified Through Fluorescent Ligand Screening and Crystallography: A Potential New Target for Intervention
Source: J Med Chem. 2021 Mar 16;64(7):3813–26. doi: 10.1021/acs.jmedchem.0c01944 (PMC7610569; doi:10.1021/acs.jmedchem.0c01944)
Supplement: Supplementary file 5 — jm0c01944_si_005.xls [file jm0c01944_si_005.xls]

## Sheet: diversity set II compound libra
PLATEKEY	PLATE	SUFFIX	WELLID	WELLNBR	NSC	SAMPLE	STORCONC	CONCUNIT	VOLUME(uL)	MW	UHAZ	SLNO	SOLIND	RESIDUE
4650094	4650	94	A02	2	18473	3	0.01	M	20	125		201100923	1
4650094	4650	94	B02	14	30041	2	0.01	M	20	136		201100923	1
4650094	4650	94	C02	26	38968	3	0.01	M	20	129		201100923	1
4650094	4650	94	D02	38	42633	1	0.01	M	20	149		201100923	1
4650094	4650	94	E02	50	47881	3	0.01	M	20	145		201100923	1
4650094	4650	94	F02	62	48231	1	0.01	M	20	138		201100923	1
4650094	4650	94	G02	74	51787	1	0.01	M	20	145		201100923	1
4650094	4650	94	H02	86	75071	5	0.01	M	20	131		201100923	1
4650094	4650	94	A03	3	113532	1	0.01	M	20	145		201100923	1
4650094	4650	94	B03	15	122276	1	0.01	M	20	150		201100923	1
4650094	4650	94	C03	27	135857	2	0.01	M	20	142		201100923	1
4650094	4650	94	D03	39	148304	2	0.01	M	20	144		201100923	1
4650094	4650	94	E03	51	149877	1	0.01	M	20	122		201100923	1
4650094	4650	94	F03	63	173969	1	0.01	M	20	146		201100923	1
4650094	4650	94	G03	75	200686	3	0.01	M	20	138		201100923	1
4650094	4650	94	H03	87	371768	1	0.01	M	20	150		201100923	1
4650094	4650	94	A04	4	679449	1	0.01	M	20	136		201100923	1
4650094	4650	94	B04	16	5784	3	0.01	M	20	180		201100923	1
4650094	4650	94	C04	28	7494	1	0.01	M	20	171		201100923	1
4650094	4650	94	D04	40	7606	3	0.01	M	20	158		201100923	1
4650094	4650	94	E04	52	7950	1	0.01	M	20	185		201100923	1
4650094	4650	94	F04	64	9441	1	0.01	M	20	190		201100923	1
4650094	4650	94	G04	76	9489	1	0.01	M	20	182		201100923	1
4650094	4650	94	H04	88	10427	3	0.01	M	20	188		201100923	1
4650094	4650	94	A05	5	10772	1	0.01	M	20	178		201100923	1
4650094	4650	94	B05	17	11141	1	0.01	M	20	163		201100923	1
4650094	4650	94	C05	29	11470	4	0.01	M	20	182		201100923	1
4650094	4650	94	D05	41	12588	2	0.01	M	20	158		201100923	1
4650094	4650	94	E05	53	13213	4	0.01	M	20	187		201100923	1
4650094	4650	94	F05	65	14767	1	0.01	M	20	185		201100923	1
4650094	4650	94	G05	77	14771	2	0.01	M	20	198		201100923	1
4650094	4650	94	H05	89	15133	1	0.01	M	20	171		201100923	1
4650094	4650	94	A06	6	16021	4	0.01	M	20	164		201100923	1
4650094	4650	94	B06	18	16162	1	0.01	M	20	165		201100923	1
4650094	4650	94	C06	30	16631	4	0.01	M	20	154		201100923	1
4650094	4650	94	D06	42	16646	2	0.01	M	20	180		201100923	1
4650094	4650	94	E06	54	16873	3	0.01	M	20	190		201100923	1
4650094	4650	94	F06	66	18415	2	0.01	M	20	191		201100923	1
4650094	4650	94	G06	78	19219	2	0.01	M	20	198		201100923	1
4650094	4650	94	H06	90	19848	2	0.01	M	20	188		201100923	1
4650094	4650	94	A07	7	20559	4	0.01	M	20	193		201100923	1
4650094	4650	94	B07	19	20586	1	0.01	M	20	192		201100923	1
4650094	4650	94	C07	31	22847	2	0.01	M	20	171		201100923	1
4650094	4650	94	D07	43	22848	2	0.01	M	20	187		201100923	1
4650094	4650	94	E07	55	27389	3	0.01	M	20	180		201100923	1
4650094	4650	94	F07	67	28011	1	0.01	M	20	154		201100923	1
4650094	4650	94	G07	79	28837	1	0.01	M	20	161		201100923	1
4650094	4650	94	H07	91	29874	1	0.01	M	20	185		201100923	1
4650094	4650	94	A08	8	31712	5	0.01	M	20	174		201100923	1
4650094	4650	94	B08	20	33823	2	0.01	M	20	151		201100923	1
4650094	4650	94	C08	32	34210	1	0.01	M	20	157		201100923	1
4650094	4650	94	D08	44	34794	1	0.01	M	20	160		201100923	1
4650094	4650	94	E08	56	34983	1	0.01	M	20	191		201100923	1
4650094	4650	94	F08	68	35679	3	0.01	M	20	180		201100923	1
4650094	4650	94	G08	80	35680	2	0.01	M	20	180		201100923	1
4650094	4650	94	H08	92	37717	1	0.01	M	20	184		201100923	1
4650094	4650	94	A09	9	37883	1	0.01	M	20	187		201100923	1
4650094	4650	94	B09	21	38854	1	0.01	M	20	183		201100923	1
4650094	4650	94	C09	33	40840	1	0.01	M	20	156		201100923	1
4650094	4650	94	D09	45	41321	3	0.01	M	20	190		201100923	1
4650094	4650	94	E09	57	42021	1	0.01	M	20	197		201100923	1
4650094	4650	94	F09	69	42028	2	0.01	M	20	158		201100923	1
4650094	4650	94	G09	81	43013	2	0.01	M	20	172		201100923	1
4650094	4650	94	H09	93	43512	1	0.01	M	20	200		201100923	1
4650094	4650	94	A10	10	43546	3	0.01	M	20	156		201100923	1
4650094	4650	94	B10	22	43564	1	0.01	M	20	180		201100923	1
4650094	4650	94	C10	34	43805	3	0.01	M	20	184		201100923	1
4650094	4650	94	D10	46	45117	2	0.01	M	20	181		201100923	1
4650094	4650	94	E10	58	45719	1	0.01	M	20	177		201100923	1
4650094	4650	94	F10	70	47496	2	0.01	M	20	188		201100923	1
4650094	4650	94	G10	82	48422	1	0.01	M	20	173		201100923	1
4650094	4650	94	H10	94	49252	4	0.01	M	20	156		201100923	1
4650094	4650	94	A11	11	50751	1	0.01	M	20	186		201100923	1
4650094	4650	94	B11	23	53506	1	0.01	M	20	179		201100923	1
4650094	4650	94	C11	35	55459	1	0.01	M	20	189		201100923	1
4650094	4650	94	D11	47	55573	1	0.01	M	20	171		201100923	1
4650094	4650	94	E11	59	55957	1	0.01	M	20	198		201100923	1
4650094	4650	94	F11	71	57890	2	0.01	M	20	194		201100923	1
4650094	4650	94	G11	83	60202	1	0.01	M	20	152		201100923	1
4650094	4650	94	H11	95	60239	2	0.01	M	20	192		201100923	1
4651094	4651	94	A02	2	41331	1	0.01	M	20	199		201100923	A
4651094	4651	94	B02	14	93260	1	0.01	M	20	157		201100923	A
4651094	4651	94	C02	26	41833	1	0.01	M	20	125		201100923	D
4651094	4651	94	D02	38	34552	1	0.01	M	20	185		201100923	F
4651094	4651	94	E02	50	62840	5	0.01	M	20	171		201100923	F
4651094	4651	94	F02	62	135700	1	0.01	M	20	183		201100923	1
4651094	4651	94	G02	74	135810	1	0.01	M	20	200		201100923	1
4651094	4651	94	H02	86	137059	2	0.01	M	20	159		201100923	1
4651094	4651	94	A03	3	147829	3	0.01	M	20	186		201100923	1
4651094	4651	94	B03	15	150821	2	0.01	M	20	194		201100923	1
4651094	4651	94	C03	27	150982	2	0.01	M	20	188		201100923	1
4651094	4651	94	D03	39	151901	1	0.01	M	20	189		201100923	1
4651094	4651	94	E03	51	152632	3	0.01	M	20	174		201100923	1
4651094	4651	94	F03	63	154718	3	0.01	M	20	183		201100923	1
4651094	4651	94	G03	75	155196	2	0.01	M	20	169		201100923	1
4651094	4651	94	H03	87	155698	3	0.01	M	20	200		201100923	1
4651094	4651	94	A04	4	60373	2	0.01	M	20	183		201100923	1
4651094	4651	94	B04	16	60377	2	0.01	M	20	169		201100923	1
4651094	4651	94	C04	28	60478	2	0.01	M	20	182		201100923	1
4651094	4651	94	D04	40	61719	2	0.01	M	20	182		201100923	1
4651094	4651	94	E04	52	62129	2	0.01	M	20	184		201100923	1
4651094	4651	94	F04	64	62318	1	0.01	M	20	194		201100923	1
4651094	4651	94	G04	76	62609	1	0.01	M	20	195		201100923	1
4651094	4651	94	H04	88	63311	1	0.01	M	20	189		201100923	1
4651094	4651	94	A05	5	63314	1	0.01	M	20	189		201100923	1
4651094	4651	94	B05	17	67307	2	0.01	M	20	186		201100923	1
4651094	4651	94	C05	29	67602	1	0.01	M	20	181		201100923	1
4651094	4651	94	D05	41	70444	4	0.01	M	20	160		201100923	1
4651094	4651	94	E05	53	70980	3	0.01	M	20	174		201100923	1
4651094	4651	94	F05	65	72292	1	0.01	M	20	198		201100923	1
4651094	4651	94	G05	77	73482	2	0.01	M	20	179		201100923	1
4651094	4651	94	H05	89	73507	1	0.01	M	20	159		201100923	1
4651094	4651	94	A06	6	75786	2	0.01	M	20	159		201100923	1
4651094	4651	94	B06	18	75846	1	0.01	M	20	157		201100923	1
4651094	4651	94	C06	30	75866	1	0.01	M	20	175		201100923	1
4651094	4651	94	D06	42	76484	3	0.01	M	20	183		201100923	1
4651094	4651	94	E06	54	77422	1	0.01	M	20	200		201100923	1
4651094	4651	94	F06	66	78609	1	0.01	M	20	173		201100923	1
4651094	4651	94	G06	78	78999	2	0.01	M	20	173		201100923	1
4651094	4651	94	H06	90	79010	1	0.01	M	20	161		201100923	1
4651094	4651	94	A07	7	80807	2	0.01	M	20	198		201100923	1
4651094	4651	94	B07	19	81462	2	0.01	M	20	182.27		201100923	1
4651094	4651	94	C07	31	82339	3	0.01	M	20	189.26		201100923	1
4651094	4651	94	D07	43	82769	1	0.01	M	20	172		201100923	1
4651094	4651	94	E07	55	83076	3	0.01	M	20	151		201100923	1
4651094	4651	94	F07	67	83237	1	0.01	M	20	191		201100923	1
4651094	4651	94	G07	79	83339	2	0.01	M	20	191		201100923	1
4651094	4651	94	H07	91	83345	2	0.01	M	20	199		201100923	1
4651094	4651	94	A08	8	87504	2	0.01	M	20	162		201100923	1
4651094	4651	94	B08	20	88814	2	0.01	M	20	166		201100923	1
4651094	4651	94	C08	32	88882	1	0.01	M	20	196		201100923	1
4651094	4651	94	D08	44	89720	2	0.01	M	20	151		201100923	1
4651094	4651	94	E08	56	90444	1	0.01	M	20	165		201100923	1
4651094	4651	94	F08	68	93931	2	0.01	M	20	195		201100923	1
4651094	4651	94	G08	80	96979	1	0.01	M	20	152		201100923	1
4651094	4651	94	H08	92	97104	2	0.01	M	20	192		201100923	1
4651094	4651	94	A09	9	97538	1	0.01	M	20	157		201100923	1
4651094	4651	94	B09	21	102025	1	0.01	M	20	198		201100923	1
4651094	4651	94	C09	33	102509	1	0.01	M	20	180		201100923	1
4651094	4651	94	D09	45	104993	1	0.01	M	20	157		201100923	1
4651094	4651	94	E09	57	106045	2	0.01	M	20	187		201100923	1
4651094	4651	94	F09	69	106581	1	0.01	M	20	195		201100923	1
4651094	4651	94	G09	81	108655	1	0.01	M	20	167		201100923	1
4651094	4651	94	H09	93	109231	4	0.01	M	20	197		201100923	1
4651094	4651	94	A10	10	109292	2	0.01	M	20	158		201100923	1
4651094	4651	94	B10	22	109528	1	0.01	M	20	195		201100923	1
4651094	4651	94	C10	34	109813	2	0.01	M	20	187		201100923	1
4651094	4651	94	D10	46	111107	2	0.01	M	20	184		201100923	1
4651094	4651	94	E10	58	117386	2	0.01	M	20	170		201100923	1
4651094	4651	94	F10	70	118832	1	0.01	M	20	191		201100923	1
4651094	4651	94	G10	82	119878	2	0.01	M	20	188		201100923	1
4651094	4651	94	H10	94	119969	2	0.01	M	20	188		201100923	1
4651094	4651	94	A11	11	122131	1	0.01	M	20	173		201100923	1
4651094	4651	94	B11	23	123458	2	0.01	M	20	193		201100923	1
4651094	4651	94	C11	35	125197	2	0.01	M	20	193		201100923	1
4651094	4651	94	D11	47	127458	1	0.01	M	20	195		201100923	1
4651094	4651	94	E11	59	127947	1	0.01	M	20	199		201100923	1
4651094	4651	94	F11	71	131982	1	0.01	M	20	194		201100923	1
4651094	4651	94	G11	83	134577	1	0.01	M	20	164		201100923	1
4651094	4651	94	H11	95	134580	1	0.01	M	20	167		201100923	1
4652094	4652	94	A02	2	158538	2	0.01	M	20	174		201100923	1
4652094	4652	94	B02	14	162915	2	0.01	M	20	197		201100923	1
4652094	4652	94	C02	26	163104	1	0.01	M	20	198		201100923	1
4652094	4652	94	D02	38	163920	1	0.01	M	20	184		201100923	1
4652094	4652	94	E02	50	164965	2	0.01	M	20	187		201100923	1
4652094	4652	94	F02	62	165665	1	0.01	M	20	168		201100923	1
4652094	4652	94	G02	74	170664	2	0.01	M	20	164		201100923	1
4652094	4652	94	H02	86	191029	1	0.01	M	20	183		201100923	1
4652094	4652	94	A03	3	195031	1	0.01	M	20	185		201100923	1
4652094	4652	94	B03	15	204928	1	0.01	M	20	196		201100923	1
4652094	4652	94	C03	27	206630	3	0.01	M	20	172		201100923	1
4652094	4652	94	D03	39	227309	1	0.01	M	20	189		201100923	1
4652094	4652	94	E03	51	234764	3	0.01	M	20	196		201100923	1
4652094	4652	94	F03	63	246415	1	0.01	M	20	200		201100923	1
4652094	4652	94	G03	75	269905	1	0.01	M	20	188		201100923	1
4652094	4652	94	H03	87	276369	2	0.01	M	20	182		201100923	1
4652094	4652	94	A04	4	287065	1	0.01	M	20	178		201100923	1
4652094	4652	94	B04	16	288686	1	0.01	M	20	189		201100923	1
4652094	4652	94	C04	28	303603	2	0.01	M	20	200		201100923	1
4652094	4652	94	D04	40	303800	1	0.01	M	20	171		201100923	1
4652094	4652	94	E04	52	311723	1	0.01	M	20	189		201100923	1
4652094	4652	94	F04	64	331198	1	0.01	M	20	155		201100923	1
4652094	4652	94	G04	76	339578	1	0.01	M	20	199		201100923	1
4652094	4652	94	H04	88	331208	1	0.01	M	20	175		201100923	1
4652094	4652	94	A05	5	351107	1	0.01	M	20	189		201100923	1
4652094	4652	94	B05	17	372063	1	0.01	M	20	191		201100923	1
4652094	4652	94	C05	29	404057	3	0.01	M	20	191		201100923	1
4652094	4652	94	D05	41	513815	2	0.01	M	20	178		201100923	1
4652094	4652	94	E05	53	650438	1	0.01	M	20	179		201100923	1
4652094	4652	94	F05	65	653544	1	0.01	M	20	184		201100923	1
4652094	4652	94	G05	77	664971	1	0.01	M	20	169		201100923	1
4652094	4652	94	H05	89	672441	1	0.01	M	20	158		201100923	1
4652094	4652	94	A06	6	1451	3	0.01	M	20	239.28		201100923	1
4652094	4652	94	B06	18	1620	2	0.01	M	20	215.21		201100923	1
4652094	4652	94	C06	30	2561	2	0.01	M	20	240		201100923	1
4652094	4652	94	D06	42	2805	2	0.01	M	20	246.26		201100923	1
4652094	4652	94	E06	54	3001	2	0.01	M	20	214		201100923	1
4652094	4652	94	F06	66	4263	1	0.01	M	20	225		201100923	1
4652094	4652	94	G06	78	4921	1	0.01	M	20	214		201100923	1
4652094	4652	94	H06	90	5995	3	0.01	M	20	213		201100923	1
4652094	4652	94	A07	7	6866	1	0.01	M	20	232		201100923	1
4652094	4652	94	B07	19	6910	2	0.01	M	20	250		201100923	1
4652094	4652	94	C07	31	7327	1	0.01	M	20	217		201100923	1
4652094	4652	94	D07	43	8090	2	0.01	M	20	247		201100923	1
4652094	4652	94	E07	55	8179	1	0.01	M	20	203		201100923	1
4652094	4652	94	F07	67	8481	4	0.01	M	20	208		201100923	1
4652094	4652	94	G07	79	9341	1	0.01	M	20	237		201100923	1
4652094	4652	94	H07	91	9358	1	0.01	M	20	226		201100923	1
4652094	4652	94	A08	8	9461	3	0.01	M	20	202		201100923	1
4652094	4652	94	B08	20	9852	1	0.01	M	20	240		201100923	1
4652094	4652	94	C08	32	10042	1	0.01	M	20	227		201100923	1
4652094	4652	94	D08	44	10091	2	0.01	M	20	240		201100923	1
4652094	4652	94	E08	56	10416	1	0.01	M	20	243		201100923	1
4652094	4652	94	F08	68	10428	5	0.01	M	20	204		201100923	1
4652094	4652	94	G08	80	10995	1	0.01	M	20	241		201100923	1
4652094	4652	94	H08	92	11150	1	0.01	M	20	235		201100923	1
4652094	4652	94	A09	9	11826	2	0.01	M	20	228		201100923	1
4652094	4652	94	B09	21	12227	1	0.01	M	20	209		201100923	1
4652094	4652	94	C09	33	12251	1	0.01	M	20	223		201100923	1
4652094	4652	94	D09	45	13653	3	0.01	M	20	218		201100923	1
4652094	4652	94	E09	57	13974	1	0.01	M	20	247		201100923	1
4652094	4652	94	F09	69	14528	1	0.01	M	20	207		201100923	1
4652094	4652	94	G09	81	15362	1	0.01	M	20	227		201100923	1
4652094	4652	94	H09	93	15364	2	0.01	M	20	242		201100923	1
4652094	4652	94	A10	10	15571	1	0.01	M	20	246		201100923	1
4652094	4652	94	B10	22	16416	1	0.01	M	20	234		201100923	1
4652094	4652	94	C10	34	17129	1	0.01	M	20	242		201100923	1
4652094	4652	94	D10	46	19063	1	0.01	M	20	230		201100923	1
4652094	4652	94	E10	58	19096	1	0.01	M	20	222		201100923	1
4652094	4652	94	F10	70	19108	1	0.01	M	20	244		201100923	1
4652094	4652	94	G10	82	19115	1	0.01	M	20	217		201100923	1
4652094	4652	94	H10	94	19487	3	0.01	M	20	220		201100923	1
4652094	4652	94	A11	11	19637	1	0.01	M	20	226		201100923	1
4652094	4652	94	B11	23	20045	1	0.01	M	20	205		201100923	1
4652094	4652	94	C11	35	21034	1	0.01	M	20	237		201100923	1
4652094	4652	94	D11	47	21506	1	0.01	M	20	232		201100923	1
4652094	4652	94	E11	59	21678	1	0.01	M	20	232		201100923	1
4652094	4652	94	F11	71	23123	3	0.01	M	20	240		201100923	1
4652094	4652	94	G11	83	23247	1	0.01	M	20	237		201100923	1
4652094	4652	94	H11	95	23248	1	0.01	M	20	227		201100923	1
4653094	4653	94	A02	2	31741	1	0.01	M	20	203		201100923	A
4653094	4653	94	B02	14	14304	1	0.01	M	20	222		201100923	A
4653094	4653	94	C02	26	14303	1	0.01	M	20	222		201100923	A
4653094	4653	94	D02	38	11991	1	0.01	M	20	226		201100923	A
4653094	4653	94	E02	50	11891	7	0.01	M	20	225		201100923	A
4653094	4653	94	F02	62	3961	2	0.01	M	20	228		201100923	A
4653094	4653	94	G02	74	163906	1	0.01	M	20	176		201100923	A
4653094	4653	94	H02	86	56906	1	0.01	M	20	214		201100923	C
4653094	4653	94	A03	3	42212	1	0.01	M	20	223		201100923	D
4653094	4653	94	B03	15	40383	1	0.01	M	20	226		201100923	D
4653094	4653	94	C03	27	50572	1	0.01	M	20	248		201100923	D
4653094	4653	94	D03	39	34769	1	0.01	M	20	218		201100923	D
4653094	4653	94	E03	51	21725	2	0.01	M	20	244		201100923	D
4653094	4653	94	F03	63	17339	1	0.01	M	20	213		201100923	D
4653094	4653	94	G03	75	162292	2	0.01	M	20	196		201100923	F
4653094	4653	94	H03	87	45291	1	0.01	M	20	214		201100923	1
4653094	4653	94	A04	4	23672	1	0.01	M	20	222		201100923	1
4653094	4653	94	B04	16	23895	1	0.01	M	20	221		201100923	1
4653094	4653	94	C04	28	23906	2	0.01	M	20	201		201100923	1
4653094	4653	94	D04	40	23994	3	0.01	M	20	214		201100923	1
4653094	4653	94	E04	52	24035	2	0.01	M	20	227		201100923	1
4653094	4653	94	F04	64	25368	1	0.01	M	20	216		201100923	1
4653094	4653	94	G04	76	25720	2	0.01	M	20	214		201100923	1
4653094	4653	94	H04	88	26371	3	0.01	M	20	216		201100923	1
4653094	4653	94	A05	5	26744	2	0.01	M	20	238		201100923	1
4653094	4653	94	B05	17	26821	2	0.01	M	20	225		201100923	1
4653094	4653	94	C05	29	27032	3	0.01	M	20	223		201100923	1
4653094	4653	94	D05	41	27532	2	0.01	M	20	202		201100923	1
4653094	4653	94	E05	53	27628	1	0.01	M	20	208		201100923	1
4653094	4653	94	F05	65	28341	2	0.01	M	20	210		201100923	1
4653094	4653	94	G05	77	28371	1	0.01	M	20	243		201100923	1
4653094	4653	94	H05	89	29090	1	0.01	M	20	228		201100923	1
4653094	4653	94	A06	6	29471	2	0.01	M	20	213		201100923	1
4653094	4653	94	B06	18	29620	1	0.01	M	20	212		201100923	1
4653094	4653	94	C06	30	31208	1	0.01	M	20	248		201100923	1
4653094	4653	94	D06	42	31664	4	0.01	M	20	233		201100923	1
4653094	4653	94	E06	54	32838	2	0.01	M	20	202		201100923	1
4653094	4653	94	F06	66	32840	1	0.01	M	20	210		201100923	1
4653094	4653	94	G06	78	33005	2	0.01	M	20	243		201100923	1
4653094	4653	94	H06	90	34774	1	0.01	M	20	230		201100923	1
4653094	4653	94	A07	7	34777	1	0.01	M	20	214		201100923	1
4653094	4653	94	B07	19	35676	3	0.01	M	20	220		201100923	1
4653094	4653	94	C07	31	36162	1	0.01	M	20	240		201100923	1
4653094	4653	94	D07	43	36520	2	0.01	M	20	238		201100923	1
4653094	4653	94	E07	55	36582	1	0.01	M	20	219		201100923	1
4653094	4653	94	F07	67	36914	2	0.01	M	20	210		201100923	1
4653094	4653	94	G07	79	37003	1	0.01	M	20	244		201100923	1
4653094	4653	94	H07	91	37812	3	0.01	M	20	212		201100923	1
4653094	4653	94	A08	8	38042	1	0.01	M	20	237		201100923	1
4653094	4653	94	B08	20	38490	1	0.01	M	20	249		201100923	1
4653094	4653	94	C08	32	38743	1	0.01	M	20	248		201100923	1
4653094	4653	94	D08	44	38845	1	0.01	M	20	242		201100923	1
4653094	4653	94	E08	56	39336	4	0.01	M	20	223		201100923	1
4653094	4653	94	F08	68	47628	1	0.01	M	20	237		201100923	1
4653094	4653	94	G08	80	48471	1	0.01	M	20	203		201100923	1
4653094	4653	94	H08	92	48964	2	0.01	M	20	210		201100923	1
4653094	4653	94	A09	9	49652	1	0.01	M	20	225		201100923	1
4653094	4653	94	B09	21	49701	1	0.01	M	20	230		201100923	1
4653094	4653	94	C09	33	50633	2	0.01	M	20	237		201100923	1
4653094	4653	94	D09	45	51331	1	0.01	M	20	238		201100923	1
4653094	4653	94	E09	57	54509	5	0.01	M	20	248		201100923	1
4653094	4653	94	F09	69	55770	1	0.01	M	20	206		201100923	1
4653094	4653	94	G09	81	56455	2	0.01	M	20	235		201100923	1
4653094	4653	94	H09	93	57103	1	0.01	M	20	235		201100923	1
4653094	4653	94	A10	10	57165	1	0.01	M	20	202		201100923	1
4653094	4653	94	B10	22	57318	2	0.01	M	20	225		201100923	1
4653094	4653	94	C10	34	57670	4	0.01	M	20	230		201100923	1
4653094	4653	94	D10	46	39795	1	0.01	M	20	247		201100923	1
4653094	4653	94	E10	58	40382	1	0.01	M	20	226.24		201100923	1
4653094	4653	94	F10	70	40467	6	0.01	M	20	224		201100923	1
4653094	4653	94	G10	82	40500	1	0.01	M	20	237		201100923	1
4653094	4653	94	H10	94	40614	3	0.01	M	20	224		201100923	1
4653094	4653	94	A11	11	40669	4	0.01	M	20	209		201100923	1
4653094	4653	94	B11	23	41092	1	0.01	M	20	215		201100923	1
4653094	4653	94	C11	35	41323	3	0.01	M	20	204		201100923	1
4653094	4653	94	D11	47	42014	1	0.01	M	20	228		201100923	1
4653094	4653	94	E11	59	42448	3	0.01	M	20	240		201100923	1
4653094	4653	94	F11	71	42846	2	0.01	M	20	213		201100923	1
4653094	4653	94	G11	83	44688	1	0.01	M	20	232		201100923	1
4653094	4653	94	H11	95	45153	2	0.01	M	20	222		201100923	1
4654094	4654	94	A02	2	58907	2	0.01	M	20	237		201100923	1
4654094	4654	94	B02	14	59776	9	0.01	M	20	220		201100923	1
4654094	4654	94	C02	26	60266	1	0.01	M	20	228		201100923	1
4654094	4654	94	D02	38	61888	1	0.01	M	20	207		201100923	1
4654094	4654	94	E02	50	62611	1	0.01	M	20	212		201100923	1
4654094	4654	94	F02	62	63001	1	0.01	M	20	236		201100923	1
4654094	4654	94	G02	74	63865	2	0.01	M	20	244		201100923	1
4654094	4654	94	H02	86	63963	2	0.01	M	20	248		201100923	1
4654094	4654	94	A03	3	64347	1	0.01	M	20	245		201100923	1
4654094	4654	94	B03	15	65592	1	0.01	M	20	238		201100923	1
4654094	4654	94	C03	27	66837	2	0.01	M	20	230		201100923	1
4654094	4654	94	D03	39	68982	1	0.01	M	20	231		201100923	1
4654094	4654	94	E03	51	70534	1	0.01	M	20	240		201100923	1
4654094	4654	94	F03	63	70959	1	0.01	M	20	201		201100923	1
4654094	4654	94	G03	75	71795	17	0.01	M	20	246		201100923	1
4654094	4654	94	H03	87	73170	3	0.01	M	20	244		201100923	1
4654094	4654	94	A04	4	77468	4	0.01	M	20	225		201100923	1
4654094	4654	94	B04	16	78130	2	0.01	M	20	243		201100923	1
4654094	4654	94	C04	28	79139	3	0.01	M	20	246		201100923	1
4654094	4654	94	D04	40	79253	1	0.01	M	20	244		201100923	1
4654094	4654	94	E04	52	79538	1	0.01	M	20	205		201100923	1
4654094	4654	94	F04	64	81018	1	0.01	M	20	242		201100923	1
4654094	4654	94	G04	76	81120	1	0.01	M	20	249.33		201100923	1
4654094	4654	94	H04	88	81213	1	0.01	M	20	237		201100923	1
4654094	4654	94	A05	5	81703	1	0.01	M	20	224		201100923	1
4654094	4654	94	B05	17	83715	1	0.01	M	20	247		201100923	1
4654094	4654	94	C05	29	85179	1	0.01	M	20	220		201100923	1
4654094	4654	94	D05	41	85326	2	0.01	M	20	211		201100923	1
4654094	4654	94	E05	53	87344	1	0.01	M	20	211		201100923	1
4654094	4654	94	F05	65	87352	1	0.01	M	20	212		201100923	1
4654094	4654	94	G05	77	87822	1	0.01	M	20	244		201100923	1
4654094	4654	94	H05	89	88811	1	0.01	M	20	212		201100923	1
4654094	4654	94	A06	6	88883	1	0.01	M	20	215		201100923	1
4654094	4654	94	B06	18	88962	1	0.01	M	20	210		201100923	1
4654094	4654	94	C06	30	89249	1	0.01	M	20	224		201100923	1
4654094	4654	94	D06	42	89258	2	0.01	M	20	218		201100923	1
4654094	4654	94	E06	54	89723	1	0.01	M	20	232		201100923	1
4654094	4654	94	F06	66	91516	2	0.01	M	20	212		201100923	1
4654094	4654	94	G06	78	91785	1	0.01	M	20	234.25		201100923	1
4654094	4654	94	H06	90	92207	1	0.01	M	20	208		201100923	1
4654094	4654	94	A07	7	92794	1	0.01	M	20	245		201100923	1
4654094	4654	94	B07	19	93817	1	0.01	M	20	227		201100923	1
4654094	4654	94	C07	31	94945	3	0.01	M	20	212		201100923	1
4654094	4654	94	D07	43	96491	1	0.01	M	20	241		201100923	1
4654094	4654	94	E07	55	98686	1	0.01	M	20	210		201100923	1
4654094	4654	94	F07	67	98857	5	0.01	M	20	211		201100923	1
4654094	4654	94	G07	79	99034	1	0.01	M	20	232		201100923	1
4654094	4654	94	H07	91	100120	2	0.01	M	20	241		201100923	1
4654094	4654	94	A08	8	101266	1	0.01	M	20	219		201100923	1
4654094	4654	94	B08	20	101809	1	0.01	M	20	236		201100923	1
4654094	4654	94	C08	32	102086	2	0.01	M	20	237		201100923	1
4654094	4654	94	D08	44	103353	1	0.01	M	20	240		201100923	1
4654094	4654	94	E08	56	103770	2	0.01	M	20	213		201100923	1
4654094	4654	94	F08	68	105171	2	0.01	M	20	244		201100923	1
4654094	4654	94	G08	80	105319	2	0.01	M	20	205		201100923	1
4654094	4654	94	H08	92	106208	1	0.01	M	20	248		201100923	1
4654094	4654	94	A09	9	106282	1	0.01	M	20	249		201100923	1
4654094	4654	94	B09	21	106461	1	0.01	M	20	240		201100923	1
4654094	4654	94	C09	33	106506	2	0.01	M	20	224		201100923	1
4654094	4654	94	D09	45	106570	2	0.01	M	20	238.29		201100923	1
4654094	4654	94	E09	57	106863	1	0.01	M	20	242		201100923	1
4654094	4654	94	F09	69	108972	1	0.01	M	20	223		201100923	1
4654094	4654	94	G09	81	109084	1	0.01	M	20	214		201100923	1
4654094	4654	94	H09	93	109086	1	0.01	M	20	228		201100923	1
4654094	4654	94	A10	10	109174	1	0.01	M	20	241.25		201100923	1
4654094	4654	94	B10	22	109466	3	0.01	M	20	245		201100923	1
4654094	4654	94	C10	34	109871	4	0.01	M	20	235		201100923	1
4654094	4654	94	D10	46	111113	3	0.01	M	20	207		201100923	1
4654094	4654	94	E10	58	111552	1	0.01	M	20	202		201100923	1
4654094	4654	94	F10	70	111846	1	0.01	M	20	247		201100923	1
4654094	4654	94	G10	82	112677	2	0.01	M	20	240		201100923	1
4654094	4654	94	H10	94	113486	1	0.01	M	20	209		201100923	1
4654094	4654	94	A11	11	117554	1	0.01	M	20	250		201100923	1
4654094	4654	94	B11	23	117741	1	0.01	M	20	217		201100923	1
4654094	4654	94	C11	35	117922	1	0.01	M	20	210		201100923	1
4654094	4654	94	D11	47	120286	1	0.01	M	20	220		201100923	1
4654094	4654	94	E11	59	120307	1	0.01	M	20	227		201100923	1
4654094	4654	94	F11	71	121781	2	0.01	M	20	240		201100923	1
4654094	4654	94	G11	83	123141	1	0.01	M	20	214		201100923	1
4654094	4654	94	H11	95	125727	2	0.01	M	20	226		201100923	1
4655094	4655	94	A02	2	73054	11	0.01	M	20	234		201100923	A
4655094	4655	94	B02	14	154587	2	0.01	M	20	219		201100923	A
4655094	4655	94	C02	26	306752	1	0.01	M	20	238		201100923	F
4655094	4655	94	D02	38	311074	3	0.01	M	20	226		201100923	1
4655094	4655	94	E02	50	311727	1	0.01	M	20	240		201100923	1
4655094	4655	94	F02	62	319034	1	0.01	M	20	229		201100923	1
4655094	4655	94	G02	74	321506	1	0.01	M	20	245		201100923	1
4655094	4655	94	H02	86	329676	1	0.01	M	20	214		201100923	1
4655094	4655	94	A03	3	330497	1	0.01	M	20	206		201100923	1
4655094	4655	94	B03	15	331931	1	0.01	M	20	217		201100923	1
4655094	4655	94	C03	27	332473	1	0.01	M	20	220		201100923	1
4655094	4655	94	D03	39	335048	1	0.01	M	20	239		201100923	1
4655094	4655	94	E03	51	341074	1	0.01	M	20	241		201100923	1
4655094	4655	94	F03	63	343343	1	0.01	M	20	224		201100923	1
4655094	4655	94	G03	75	343344	1	0.01	M	20	204		201100923	1
4655094	4655	94	H03	87	343783	2	0.01	M	20	238		201100923	1
4655094	4655	94	A04	4	126757	1	0.01	M	20	220.19		201100923	1
4655094	4655	94	B04	16	128141	2	0.01	M	20	236		201100923	1
4655094	4655	94	C04	28	128281	2	0.01	M	20	210		201100923	1
4655094	4655	94	D04	40	128751	3	0.01	M	20	229		201100923	1
4655094	4655	94	E04	52	130872	1	0.01	M	20	236		201100923	1
4655094	4655	94	F04	64	131388	1	0.01	M	20	209		201100923	1
4655094	4655	94	G04	76	131986	2	0.01	M	20	208		201100923	1
4655094	4655	94	H04	88	133195	3	0.01	M	20	229		201100923	1
4655094	4655	94	A05	5	134666	2	0.01	M	20	216		201100923	1
4655094	4655	94	B05	17	139257	2	0.01	M	20	235		201100923	1
4655094	4655	94	C05	29	140892	2	0.01	M	20	244		201100923	1
4655094	4655	94	D05	41	143348	1	0.01	M	20	243		201100923	1
4655094	4655	94	E05	53	144958	1	0.01	M	20	242		201100923	1
4655094	4655	94	F05	65	144982	1	0.01	M	20	226		201100923	1
4655094	4655	94	G05	77	148170	2	0.01	M	20	227		201100923	1
4655094	4655	94	H05	89	149286	3	0.01	M	20	236.27		201100923	1
4655094	4655	94	A06	6	150954	3	0.01	M	20	231		201100923	1
4655094	4655	94	B06	18	152376	2	0.01	M	20	223		201100923	1
4655094	4655	94	C06	30	152393	2	0.01	M	20	214		201100923	1
4655094	4655	94	D06	42	152551	3	0.01	M	20	236		201100923	1
4655094	4655	94	E06	54	153330	3	0.01	M	20	220		201100923	1
4655094	4655	94	F06	66	153399	2	0.01	M	20	237		201100923	1
4655094	4655	94	G06	78	156616	2	0.01	M	20	215		201100923	1
4655094	4655	94	H06	90	157767	1	0.01	M	20	211		201100923	1
4655094	4655	94	A07	7	158410	2	0.01	M	20	203		201100923	1
4655094	4655	94	B07	19	159031	2	0.01	M	20	223		201100923	1
4655094	4655	94	C07	31	163144	1	0.01	M	20	211		201100923	1
4655094	4655	94	D07	43	164208	2	0.01	M	20	220		201100923	1
4655094	4655	94	E07	55	164511	2	0.01	M	20	206		201100923	1
4655094	4655	94	F07	67	165883	1	0.01	M	20	227		201100923	1
4655094	4655	94	G07	79	166547	1	0.01	M	20	229		201100923	1
4655094	4655	94	H07	91	166583	1	0.01	M	20	219		201100923	1
4655094	4655	94	A08	8	170578	2	0.01	M	20	245		201100923	1
4655094	4655	94	B08	20	170621	1	0.01	M	20	202		201100923	1
4655094	4655	94	C08	32	176765	2	0.01	M	20	217		201100923	1
4655094	4655	94	D08	44	182400	1	0.01	M	20	233		201100923	1
4655094	4655	94	E08	56	190336	3	0.01	M	20	244		201100923	1
4655094	4655	94	F08	68	191775	1	0.01	M	20	211		201100923	1
4655094	4655	94	G08	80	196148	1	0.01	M	20	201		201100923	1
4655094	4655	94	H08	92	197049	3	0.01	M	20	221		201100923	1
4655094	4655	94	A09	9	202883	1	0.01	M	20	203		201100923	1
4655094	4655	94	B09	21	204920	2	0.01	M	20	226		201100923	1
4655094	4655	94	C09	33	204976	1	0.01	M	20	212		201100923	1
4655094	4655	94	D09	45	205843	1	0.01	M	20	244		201100923	1
4655094	4655	94	E09	57	210816	2	0.01	M	20	243		201100923	1
4655094	4655	94	F09	69	215276	1	0.01	M	20	206		201100923	1
4655094	4655	94	G09	81	220030	1	0.01	M	20	217		201100923	1
4655094	4655	94	H09	93	227383	1	0.01	M	20	211		201100923	1
4655094	4655	94	A10	10	234945	1	0.01	M	20	223		201100923	1
4655094	4655	94	B10	22	252777	1	0.01	M	20	220		201100923	1
4655094	4655	94	C10	34	255025	1	0.01	M	20	226		201100923	1
4655094	4655	94	D10	46	261610	3	0.01	M	20	218		201100923	1
4655094	4655	94	E10	58	263636	1	0.01	M	20	232		201100923	1
4655094	4655	94	F10	70	274905	1	0.01	M	20	221		201100923	1
4655094	4655	94	G10	82	277806	1	0.01	M	20	230		201100923	1
4655094	4655	94	H10	94	279895	1	0.01	M	20	236		201100923	1
4655094	4655	94	A11	11	282187	1	0.01	M	20	248		201100923	1
4655094	4655	94	B11	23	284234	1	0.01	M	20	245		201100923	1
4655094	4655	94	C11	35	289365	1	0.01	M	20	250		201100923	1
4655094	4655	94	D11	47	293334	2	0.01	M	20	210		201100923	1
4655094	4655	94	E11	59	298197	1	0.01	M	20	221		201100923	1
4655094	4655	94	F11	71	301168	1	0.01	M	20	236		201100923	1
4655094	4655	94	G11	83	308819	1	0.01	M	20	224		201100923	1
4655094	4655	94	H11	95	309971	1	0.01	M	20	242		201100923	1
4656094	4656	94	A02	2	366807	1	0.01	M	20	223		201100923	1
4656094	4656	94	B02	14	367487	1	0.01	M	20	205		201100923	1
4656094	4656	94	C02	26	370367	1	0.01	M	20	211		201100923	1
4656094	4656	94	D02	38	372134	1	0.01	M	20	243		201100923	1
4656094	4656	94	E02	50	373427	1	0.01	M	20	245		201100923	1
4656094	4656	94	F02	62	373535	1	0.01	M	20	232		201100923	1
4656094	4656	94	G02	74	375392	1	0.01	M	20	210		201100923	1
4656094	4656	94	H02	86	400976	2	0.01	M	20	235.29		201100923	1
4656094	4656	94	A03	3	402083	2	0.01	M	20	226		201100923	1
4656094	4656	94	B03	15	402843	2	0.01	M	20	244		201100923	1
4656094	4656	94	C03	27	403374	2	0.01	M	20	229		201100923	1
4656094	4656	94	D03	39	403379	2	0.01	M	20	203		201100923	1
4656094	4656	94	E03	51	404297	3	0.01	M	20	245		201100923	1
4656094	4656	94	F03	63	509563	3	0.01	M	20	243		201100923	1
4656094	4656	94	G03	75	601351	1	0.01	M	20	240.26		201100923	1
4656094	4656	94	H03	87	605333	1	0.01	M	20	223		201100923	1
4656094	4656	94	A04	4	622175	2	0.01	M	20	203		201100923	1
4656094	4656	94	B04	16	636717	1	0.01	M	20	250		201100923	1
4656094	4656	94	C04	28	636918	1	0.01	M	20	238		201100923	1
4656094	4656	94	D04	40	636948	1	0.01	M	20	248		201100923	1
4656094	4656	94	E04	52	637290	1	0.01	M	20	215		201100923	1
4656094	4656	94	F04	64	637308	1	0.01	M	20	246		201100923	1
4656094	4656	94	G04	76	638080	2	0.01	M	20	220		201100923	1
4656094	4656	94	H04	88	638134	1	0.01	M	20	203		201100923	1
4656094	4656	94	A05	5	643146	1	0.01	M	20	204		201100923	1
4656094	4656	94	B05	17	643150	1	0.01	M	20	222		201100923	1
4656094	4656	94	C05	29	643173	1	0.01	M	20	248		201100923	1
4656094	4656	94	D05	41	645987	2	0.01	M	20	242		201100923	1
4656094	4656	94	E05	53	646976	1	0.01	M	20	233		201100923	1
4656094	4656	94	F05	65	659107	1	0.01	M	20	244		201100923	1
4656094	4656	94	G05	77	659437	1	0.01	M	20	233		201100923	1
4656094	4656	94	H05	89	659449	1	0.01	M	20	204		201100923	1
4656094	4656	94	A06	6	660300	1	0.01	M	20	249		201100923	1
4656094	4656	94	B06	18	660301	1	0.01	M	20	225		201100923	1
4656094	4656	94	C06	30	667251	1	0.01	M	20	248		201100923	1
4656094	4656	94	D06	42	479	2	0.01	M	20	267		201100923	1
4656094	4656	94	E06	54	1847	2	0.01	M	20	262		201100923	1
4656094	4656	94	F06	66	3076	2	0.01	M	20	265		201100923	1
4656094	4656	94	G06	78	3247	2	0.01	M	20	275		201100923	1
4656094	4656	94	H06	90	4429	3	0.01	M	20	296.29		201100923	1
4656094	4656	94	A07	7	5426	1	0.01	M	20	258.23		201100923	1
4656094	4656	94	B07	19	5564	1	0.01	M	20	275		201100923	1
4656094	4656	94	C07	31	6731	1	0.01	M	20	254		201100923	1
4656094	4656	94	D07	43	6821	1	0.01	M	20	289		201100923	1
4656094	4656	94	E07	55	6844	2	0.01	M	20	292		201100923	1
4656094	4656	94	F07	67	7218	3	0.01	M	20	293		201100923	1
4656094	4656	94	G07	79	7420	1	0.01	M	20	298		201100923	1
4656094	4656	94	H07	91	7572	1	0.01	M	20	278		201100923	1
4656094	4656	94	A08	8	7745	1	0.01	M	20	268		201100923	1
4656094	4656	94	B08	20	7867	1	0.01	M	20	294		201100923	1
4656094	4656	94	C08	32	7962	1	0.01	M	20	284		201100923	1
4656094	4656	94	D08	44	8910	5	0.01	M	20	267		201100923	1
4656094	4656	94	E08	56	10173	1	0.01	M	20	278		201100923	1
4656094	4656	94	F08	68	10211	1	0.01	M	20	287		201100923	1
4656094	4656	94	G08	80	10768	1	0.01	M	20	255		201100923	1
4656094	4656	94	H08	92	11276	1	0.01	M	20	266		201100923	1
4656094	4656	94	A09	9	11296	1	0.01	M	20	286		201100923	1
4656094	4656	94	B09	21	11664	1	0.01	M	20	295		201100923	1
4656094	4656	94	C09	33	11912	7	0.01	M	20	274		201100923	1
4656094	4656	94	D09	45	12028	2	0.01	M	20	286		201100923	1
4656094	4656	94	E09	57	12644	1	0.01	M	20	289		201100923	1
4656094	4656	94	F09	69	12633	2	0.01	M	20	275		201100923	1
4656094	4656	94	G09	81	12646	1	0.01	M	20	267		201100923	1
4656094	4656	94	H09	93	12769	1	0.01	M	20	256		201100923	1
4656094	4656	94	A10	10	13151	2	0.01	M	20	259		201100923	1
4656094	4656	94	B10	22	13248	2	0.01	M	20	290		201100923	1
4656094	4656	94	C10	34	13345	1	0.01	M	20	254		201100923	1
4656094	4656	94	D10	46	13434	1	0.01	M	20	269		201100923	1
4656094	4656	94	E10	58	13579	2	0.01	M	20	268		201100923	1
4656094	4656	94	F10	70	13658	1	0.01	M	20	264		201100923	1
4656094	4656	94	G10	82	13783	1	0.01	M	20	297		201100923	1
4656094	4656	94	H10	94	13785	1	0.01	M	20	267		201100923	1
4656094	4656	94	A11	11	13800	1	0.01	M	20	254		201100923	1
4656094	4656	94	B11	23	14380	1	0.01	M	20	266		201100923	1
4656094	4656	94	C11	35	14396	1	0.01	M	20	284		201100923	1
4656094	4656	94	D11	47	14398	1	0.01	M	20	299		201100923	1
4656094	4656	94	E11	59	15358	1	0.01	M	20	293		201100923	1
4656094	4656	94	F11	71	15359	3	0.01	M	20	264		201100923	1
4656094	4656	94	G11	83	15784	1	0.01	M	20	266		201100923	1
4656094	4656	94	H11	95	16703	1	0.01	M	20	259		201100923	1
4657094	4657	94	A02	2	11275	1	0.01	M	20	266		201100923	A
4657094	4657	94	B02	14	12488	1	0.01	M	20	271		201100923	A
4657094	4657	94	C02	26	38007	1	0.01	M	20	256		201100923	A
4657094	4657	94	D02	38	503425	5	0.01	M	20	202		201100923	B
4657094	4657	94	E02	50	33173	1	0.01	M	20	269		201100923	B
4657094	4657	94	F02	62	10865	1	0.01	M	20	260		201100923	C
4657094	4657	94	G02	74	11023	1	0.01	M	20	268		201100923	C
4657094	4657	94	H02	86	647136	1	0.01	M	20	238		201100923	D
4657094	4657	94	A03	3	6145	2	0.01	M	20	286		201100923	D
4657094	4657	94	B03	15	8816	1	0.01	M	20	252		201100923	D
4657094	4657	94	C03	27	11624	1	0.01	M	20	277		201100923	D
4657094	4657	94	D03	39	39352	1	0.01	M	20	295		201100923	D
4657094	4657	94	E03	51	14311	1	0.01	M	20	263		201100923	F
4657094	4657	94	F03	63	515893	5	0.01	M	20	238		201100923	1	R
4657094	4657	94	G03	75	16712	1	0.01	M	20	268		201100923	1
4657094	4657	94	H03	87	17055	1	0.01	M	20	280		201100923	1
4657094	4657	94	A04	4	17148	1	0.01	M	20	286		201100923	1
4657094	4657	94	B04	16	17507	1	0.01	M	20	253		201100923	1
4657094	4657	94	C04	28	19113	1	0.01	M	20	260		201100923	1
4657094	4657	94	D04	40	19125	1	0.01	M	20	276		201100923	1
4657094	4657	94	E04	52	19824	2	0.01	M	20	275.35		201100923	1
4657094	4657	94	F04	64	20618	1	0.01	M	20	258		201100923	1
4657094	4657	94	G04	76	20619	1	0.01	M	20	258		201100923	1
4657094	4657	94	H04	88	21333	1	0.01	M	20	260		201100923	1
4657094	4657	94	A05	5	21603	1	0.01	M	20	290		201100923	1
4657094	4657	94	B05	17	21683	1	0.01	M	20	292		201100923	1
4657094	4657	94	C05	29	21709	1	0.01	M	20	279		201100923	1
4657094	4657	94	D05	41	21710	2	0.01	M	20	277		201100923	1
4657094	4657	94	E05	53	22801	1	0.01	M	20	280		201100923	1
4657094	4657	94	F05	65	22806	1	0.01	M	20	262		201100923	1
4657094	4657	94	G05	77	23713	1	0.01	M	20	251		201100923	1
4657094	4657	94	H05	89	23715	1	0.01	M	20	265		201100923	1
4657094	4657	94	A06	6	25678	1	0.01	M	20	277.32		201100923	1
4657094	4657	94	B06	18	25740	3	0.01	M	20	298		201100923	1
4657094	4657	94	C06	30	25876	1	0.01	M	20	254		201100923	1
4657094	4657	94	D06	42	26692	2	0.01	M	20	296.33		201100923	1
4657094	4657	94	E06	54	28377	1	0.01	M	20	269		201100923	1
4657094	4657	94	F06	66	29073	1	0.01	M	20	276		201100923	1
4657094	4657	94	G06	78	30712	1	0.01	M	20	269		201100923	1
4657094	4657	94	H06	90	30930	1	0.01	M	20	267		201100923	1
4657094	4657	94	A07	7	31064	3	0.01	M	20	269		201100923	1
4657094	4657	94	B07	19	31069	2	0.01	M	20	297		201100923	1
4657094	4657	94	C07	31	31672	1	0.01	M	20	275		201100923	1
4657094	4657	94	D07	43	31698	2	0.01	M	20	265		201100923	1
4657094	4657	94	E07	55	31703	2	0.01	M	20	295		201100923	1
4657094	4657	94	F07	67	32892	1	0.01	M	20	278		201100923	1
4657094	4657	94	G07	79	33010	1	0.01	M	20	253		201100923	1
4657094	4657	94	H07	91	33758	1	0.01	M	20	299		201100923	1
4657094	4657	94	A08	8	34875	1	0.01	M	20	272		201100923	1
4657094	4657	94	B08	20	34879	1	0.01	M	20	267		201100923	1
4657094	4657	94	C08	32	34910	1	0.01	M	20	291		201100923	1
4657094	4657	94	D08	44	36586	9	0.01	M	20	270		201100923	1
4657094	4657	94	E08	56	36815	1	0.01	M	20	264		201100923	1
4657094	4657	94	F08	68	37433	1	0.01	M	20	256		201100923	1
4657094	4657	94	G08	80	37612	1	0.01	M	20	269.34		201100923	1
4657094	4657	94	H08	92	37955	2	0.01	M	20	261		201100923	1
4657094	4657	94	A09	9	38352	1	0.01	M	20	295		201100923	1
4657094	4657	94	B09	21	39047	1	0.01	M	20	256		201100923	1
4657094	4657	94	C09	33	39938	2	0.01	M	20	281		201100923	1
4657094	4657	94	D09	45	40273	2	0.01	M	20	263		201100923	1
4657094	4657	94	E09	57	40275	1	0.01	M	20	263		201100923	1
4657094	4657	94	F09	69	40306	1	0.01	M	20	298		201100923	1
4657094	4657	94	G09	81	40749	1	0.01	M	20	290		201100923	1
4657094	4657	94	H09	93	40751	1	0.01	M	20	260		201100923	1
4657094	4657	94	A10	10	41066	4	0.01	M	20	286		201100923	1
4657094	4657	94	B10	22	41376	1	0.01	M	20	278		201100923	1
4657094	4657	94	C10	34	41377	1	0.01	M	20	294		201100923	1
4657094	4657	94	D10	46	41378	1	0.01	M	20	277		201100923	1
4657094	4657	94	E10	58	41614	1	0.01	M	20	300		201100923	1
4657094	4657	94	F10	70	41805	3	0.01	M	20	300		201100923	1
4657094	4657	94	G10	82	42096	1	0.01	M	20	294		201100923	1
4657094	4657	94	H10	94	42135	3	0.01	M	20	280		201100923	1
4657094	4657	94	A11	11	42537	1	0.01	M	20	277		201100923	1
4657094	4657	94	B11	23	42538	1	0.01	M	20	292		201100923	1
4657094	4657	94	C11	35	43308	1	0.01	M	20	288		201100923	1
4657094	4657	94	D11	47	43344	1	0.01	M	20	300		201100923	1
4657094	4657	94	E11	59	43409	1	0.01	M	20	266		201100923	1
4657094	4657	94	F11	71	44556	1	0.01	M	20	287		201100923	1
4657094	4657	94	G11	83	45086	1	0.01	M	20	261		201100923	1
4657094	4657	94	H11	95	45536	3	0.01	M	20	266		201100923	1
4658094	4658	94	A02	2	45745	1	0.01	M	20	261		201100923	1
4658094	4658	94	B02	14	45815	1	0.01	M	20	264		201100923	1
4658094	4658	94	C02	26	46212	1	0.01	M	20	298		201100923	1
4658094	4658	94	D02	38	47522	1	0.01	M	20	255		201100923	1
4658094	4658	94	E02	50	48480	1	0.01	M	20	294		201100923	1
4658094	4658	94	F02	62	49847	1	0.01	M	20	274		201100923	1
4658094	4658	94	G02	74	50680	3	0.01	M	20	293		201100923	1
4658094	4658	94	H02	86	51349	1	0.01	M	20	283		201100923	1
4658094	4658	94	A03	3	51351	1	0.01	M	20	284		201100923	1
4658094	4658	94	B03	15	54645	1	0.01	M	20	283		201100923	1
4658094	4658	94	C03	27	55453	1	0.01	M	20	272		201100923	1
4658094	4658	94	D03	39	55854	1	0.01	M	20	280		201100923	1
4658094	4658	94	E03	51	59430	1	0.01	M	20	284		201100923	1
4658094	4658	94	F03	63	59782	1	0.01	M	20	252		201100923	1
4658094	4658	94	G03	75	59984	1	0.01	M	20	265		201100923	1
4658094	4658	94	H03	87	60303	2	0.01	M	20	278.69		201100923	1
4658094	4658	94	A04	4	62901	2	0.01	M	20	259		201100923	1
4658094	4658	94	B04	16	66020	8	0.01	M	20	260		201100923	1
4658094	4658	94	C04	28	68841	1	0.01	M	20	267		201100923	1
4658094	4658	94	D04	40	68971	2	0.01	M	20	273		201100923	1
4658094	4658	94	E04	52	69187	5	0.01	M	20	276		201100923	1
4658094	4658	94	F04	64	70307	1	0.01	M	20	267		201100923	1
4658094	4658	94	G04	76	70308	1	0.01	M	20	297		201100923	1
4658094	4658	94	H04	88	73753	5	0.01	M	20	289		201100923	1
4658094	4658	94	A05	5	76175	1	0.01	M	20	260		201100923	1
4658094	4658	94	B05	17	76478	1	0.01	M	20	287		201100923	1
4658094	4658	94	C05	29	76549	3	0.01	M	20	261		201100923	1
4658094	4658	94	D05	41	76786	1	0.01	M	20	273		201100923	1
4658094	4658	94	E05	53	78623	1	0.01	M	20	292		201100923	1
4658094	4658	94	F05	65	78697	1	0.01	M	20	264		201100923	1
4658094	4658	94	G05	77	79887	2	0.01	M	20	298		201100923	1
4658094	4658	94	H05	89	87008	1	0.01	M	20	293.43		201100923	1
4658094	4658	94	A06	6	87690	1	0.01	M	20	271		201100923	1
4658094	4658	94	B06	18	88324	1	0.01	M	20	251		201100923	1
4658094	4658	94	C06	30	88402	1	0.01	M	20	292		201100923	1
4658094	4658	94	D06	42	88795	1	0.01	M	20	253		201100923	1
4658094	4658	94	E06	54	89349	4	0.01	M	20	284		201100923	1
4658094	4658	94	F06	66	89429	1	0.01	M	20	296		201100923	1
4658094	4658	94	G06	78	89759	1	0.01	M	20	258		201100923	1
4658094	4658	94	H06	90	93427	1	0.01	M	20	286		201100923	1
4658094	4658	94	A07	7	93945	1	0.01	M	20	262		201100923	1
4658094	4658	94	B07	19	94259	1	0.01	M	20	258		201100923	1
4658094	4658	94	C07	31	94914	1	0.01	M	20	270		201100923	1
4658094	4658	94	D07	43	95909	1	0.01	M	20	266		201100923	1
4658094	4658	94	E07	55	97865	2	0.01	M	20	277		201100923	1
4658094	4658	94	F07	67	98026	1	0.01	M	20	300		201100923	1
4658094	4658	94	G07	79	98049	1	0.01	M	20	262		201100923	1
4658094	4658	94	H07	91	98938	1	0.01	M	20	280		201100923	1
4658094	4658	94	A08	8	99629	3	0.01	M	20	258		201100923	1
4658094	4658	94	B08	20	100058	3	0.01	M	20	287		201100923	1
4658094	4658	94	C08	32	100942	1	0.01	M	20	274		201100923	1
4658094	4658	94	D08	44	101679	1	0.01	M	20	273		201100923	1
4658094	4658	94	E08	56	105432	1	0.01	M	20	284		201100923	1
4658094	4658	94	F08	68	107022	2	0.01	M	20	278		201100923	1
4658094	4658	94	G08	80	108783	2	0.01	M	20	272		201100923	1
4658094	4658	94	H08	92	109747	2	0.01	M	20	263		201100923	1
4658094	4658	94	A09	9	110899	1	0.01	M	20	254		201100923	1
4658094	4658	94	B09	21	111847	1	0.01	M	20	263		201100923	1
4658094	4658	94	C09	33	111848	1	0.01	M	20	263		201100923	1
4658094	4658	94	D09	45	112541	2	0.01	M	20	292		201100923	1
4658094	4658	94	E09	57	112941	2	0.01	M	20	290		201100923	1
4658094	4658	94	F09	69	116640	1	0.01	M	20	295		201100923	1
4658094	4658	94	G09	81	116644	2	0.01	M	20	270		201100923	1
4658094	4658	94	H09	93	116977	1	0.01	M	20	261		201100923	1
4658094	4658	94	A10	10	117197	1	0.01	M	20	299		201100923	1
4658094	4658	94	B10	22	120573	2	0.01	M	20	253		201100923	1
4658094	4658	94	C10	34	120631	1	0.01	M	20	258		201100923	1
4658094	4658	94	D10	46	120961	1	0.01	M	20	280		201100923	1
4658094	4658	94	E10	58	121182	1	0.01	M	20	266		201100923	1
4658094	4658	94	F10	70	121268	3	0.01	M	20	272		201100923	1
4658094	4658	94	G10	82	122385	1	0.01	M	20	270		201100923	1
4658094	4658	94	H10	94	125531	1	0.01	M	20	267		201100923	1
4658094	4658	94	A11	11	126224	1	0.01	M	20	265		201100923	1
4658094	4658	94	B11	23	127438	1	0.01	M	20	257		201100923	1
4658094	4658	94	C11	35	129220	12	0.01	M	20	285		201100923	1
4658094	4658	94	D11	47	129929	1	0.01	M	20	266		201100923	1
4658094	4658	94	E11	59	130801	2	0.01	M	20	280.33		201100923	1
4658094	4658	94	F11	71	132868	1	0.01	M	20	299		201100923	1
4658094	4658	94	G11	83	133002	1	0.01	M	20	259		201100923	1
4658094	4658	94	H11	95	134159	1	0.01	M	20	294		201100923	1
4659094	4659	94	A02	2	60037	1	0.01	M	20	286		201100923	A
4659094	4659	94	B02	14	66122	1	0.01	M	20	284		201100923	A
4659094	4659	94	C02	26	116508	1	0.01	M	20	276		201100923	B
4659094	4659	94	D02	38	276736	1	0.01	M	20	281		201100923	B
4659094	4659	94	E02	50	294625	1	0.01	M	20	287		201100923	1
4659094	4659	94	F02	62	294747	1	0.01	M	20	271		201100923	1
4659094	4659	94	G02	74	299967	1	0.01	M	20	287		201100923	1
4659094	4659	94	H02	86	301167	1	0.01	M	20	272		201100923	1
4659094	4659	94	A03	3	302584	2	0.01	M	20	278		201100923	1
4659094	4659	94	B03	15	305179	1	0.01	M	20	298		201100923	1
4659094	4659	94	C03	27	305328	1	0.01	M	20	278		201100923	1
4659094	4659	94	D03	39	305329	1	0.01	M	20	262		201100923	1
4659094	4659	94	E03	51	305743	1	0.01	M	20	258		201100923	1
4659094	4659	94	F03	63	307703	1	0.01	M	20	257		201100923	1
4659094	4659	94	G03	75	308847	13	0.01	M	20	283		201100923	1
4659094	4659	94	H03	87	310113	1	0.01	M	20	278		201100923	1
4659094	4659	94	A04	4	134199	1	0.01	M	20	294		201100923	1
4659094	4659	94	B04	16	134674	2	0.01	M	20	257		201100923	1
4659094	4659	94	C04	28	138398	2	0.01	M	20	289		201100923	1
4659094	4659	94	D04	40	139021	2	0.01	M	20	255		201100923	1
4659094	4659	94	E04	52	140873	1	0.01	M	20	277.71		201100923	1
4659094	4659	94	F04	64	140899	3	0.01	M	20	268		201100923	1
4659094	4659	94	G04	76	142269	2	0.01	M	20	273		201100923	1
4659094	4659	94	H04	88	144694	2	0.01	M	20	274		201100923	1
4659094	4659	94	A05	5	147866	1	0.01	M	20	282		201100923	1
4659094	4659	94	B05	17	148832	1	0.01	M	20	264		201100923	1
4659094	4659	94	C05	29	149017	3	0.01	M	20	265		201100923	1
4659094	4659	94	D05	41	151262	3	0.01	M	20	285		201100923	1
4659094	4659	94	E05	53	153172	2	0.01	M	20	272		201100923	1
4659094	4659	94	F05	65	153792	2	0.01	M	20	269		201100923	1
4659094	4659	94	G05	77	156957	2	0.01	M	20	263		201100923	1
4659094	4659	94	H05	89	157966	1	0.01	M	20	282		201100923	1
4659094	4659	94	A06	6	158383	1	0.01	M	20	252		201100923	1
4659094	4659	94	B06	18	158972	3	0.01	M	20	284		201100923	1
4659094	4659	94	C06	30	159686	2	0.01	M	20	257		201100923	1
4659094	4659	94	D06	42	163802	1	0.01	M	20	258		201100923	1
4659094	4659	94	E06	54	164464	2	0.01	M	20	275		201100923	1
4659094	4659	94	F06	66	165599	1	0.01	M	20	287		201100923	1
4659094	4659	94	G06	78	165701	1	0.01	M	20	295.4		201100923	1
4659094	4659	94	H06	90	165760	1	0.01	M	20	274		201100923	1
4659094	4659	94	A07	7	166846	1	0.01	M	20	266		201100923	1
4659094	4659	94	B07	19	170637	1	0.01	M	20	256		201100923	1
4659094	4659	94	C07	31	170955	1	0.01	M	20	291		201100923	1
4659094	4659	94	D07	43	171303	4	0.01	M	20	294		201100923	1
4659094	4659	94	E07	55	175743	2	0.01	M	20	268.32		201100923	1
4659094	4659	94	F07	67	176367	2	0.01	M	20	257		201100923	1
4659094	4659	94	G07	79	177866	1	0.01	M	20	259.1		201100923	1
4659094	4659	94	H07	91	178873	1	0.01	M	20	268		201100923	1
4659094	4659	94	A08	8	179822	2	0.01	M	20	260		201100923	1
4659094	4659	94	B08	20	180964	1	0.01	M	20	274		201100923	1
4659094	4659	94	C08	32	191491	1	0.01	M	20	298		201100923	1
4659094	4659	94	D08	44	193528	1	0.01	M	20	272		201100923	1
4659094	4659	94	E08	56	201634	1	0.01	M	20	274		201100923	1
4659094	4659	94	F08	68	203837	2	0.01	M	20	267		201100923	1
4659094	4659	94	G08	80	205909	1	0.01	M	20	290		201100923	1
4659094	4659	94	H08	92	205913	1	0.01	M	20	262		201100923	1
4659094	4659	94	A09	9	205968	1	0.01	M	20	284		201100923	1
4659094	4659	94	B09	21	207895	1	0.01	M	20	279		201100923	1
4659094	4659	94	C09	33	211336	1	0.01	M	20	273		201100923	1
4659094	4659	94	D09	45	213700	1	0.01	M	20	290		201100923	1
4659094	4659	94	E09	57	213708	1	0.01	M	20	253		201100923	1
4659094	4659	94	F09	69	214005	1	0.01	M	20	296		201100923	1
4659094	4659	94	G09	81	214029	1	0.01	M	20	265		201100923	1
4659094	4659	94	H09	93	215585	1	0.01	M	20	266		201100923	1
4659094	4659	94	A10	10	216183	1	0.01	M	20	289		201100923	1
4659094	4659	94	B10	22	216618	1	0.01	M	20	265		201100923	1
4659094	4659	94	C10	34	220138	1	0.01	M	20	278		201100923	1
4659094	4659	94	D10	46	228155	2	0.01	M	20	290		201100923	1
4659094	4659	94	E10	58	238929	2	0.01	M	20	273		201100923	1
4659094	4659	94	F10	70	240029	3	0.01	M	20	280		201100923	1
4659094	4659	94	G10	82	241621	1	0.01	M	20	279		201100923	1
4659094	4659	94	H10	94	252172	1	0.01	M	20	278		201100923	1
4659094	4659	94	A11	11	270759	1	0.01	M	20	257.34		201100923	1
4659094	4659	94	B11	23	280492	1	0.01	M	20	298		201100923	1
4659094	4659	94	C11	35	283845	1	0.01	M	20	273		201100923	1
4659094	4659	94	D11	47	283856	1	0.01	M	20	262		201100923	1
4659094	4659	94	E11	59	285669	2	0.01	M	20	254		201100923	1
4659094	4659	94	F11	71	288024	1	0.01	M	20	297		201100923	1
4659094	4659	94	G11	83	294150	1	0.01	M	20	291		201100923	1
4659094	4659	94	H11	95	294153	1	0.01	M	20	288		201100923	1
4660094	4660	94	A02	2	312606	2	0.01	M	20	284		201100923	1
4660094	4660	94	B02	14	319079	1	0.01	M	20	297		201100923	1
4660094	4660	94	C02	26	319436	1	0.01	M	20	299		201100923	1
4660094	4660	94	D02	38	319471	1	0.01	M	20	252		201100923	1
4660094	4660	94	E02	50	321792	2	0.01	M	20	254		201100923	1
4660094	4660	94	F02	62	326644	1	0.01	M	20	269		201100923	1
4660094	4660	94	G02	74	331972	1	0.01	M	20	263		201100923	1
4660094	4660	94	H02	86	332186	1	0.01	M	20	300		201100923	1
4660094	4660	94	A03	3	332452	1	0.01	M	20	286		201100923	1
4660094	4660	94	B03	15	337974	1	0.01	M	20	271		201100923	1
4660094	4660	94	C03	27	343526	1	0.01	M	20	265		201100923	1
4660094	4660	94	D03	39	343557	1	0.01	M	20	281		201100923	1
4660094	4660	94	E03	51	351202	1	0.01	M	20	269		201100923	1
4660094	4660	94	F03	63	352888	1	0.01	M	20	279.34		201100923	1
4660094	4660	94	G03	75	358311	1	0.01	M	20	271		201100923	1
4660094	4660	94	H03	87	361570	1	0.01	M	20	283		201100923	1
4660094	4660	94	A04	4	361666	1	0.01	M	20	271		201100923	1
4660094	4660	94	B04	16	364889	1	0.01	M	20	299		201100923	1
4660094	4660	94	C04	28	367416	1	0.01	M	20	282		201100923	1
4660094	4660	94	D04	40	367474	1	0.01	M	20	281		201100923	1
4660094	4660	94	E04	52	367480	1	0.01	M	20	298		201100923	1
4660094	4660	94	F04	64	369066	1	0.01	M	20	269		201100923	1
4660094	4660	94	G04	76	370383	2	0.01	M	20	264		201100923	1
4660094	4660	94	H04	88	372769	1	0.01	M	20	290		201100923	1
4660094	4660	94	A05	5	374814	1	0.01	M	20	276		201100923	1
4660094	4660	94	B05	17	375105	1	0.01	M	20	285		201100923	1
4660094	4660	94	C05	29	377384	1	0.01	M	20	262		201100923	1
4660094	4660	94	D05	41	378711	1	0.01	M	20	281		201100923	1
4660094	4660	94	E05	53	379468	1	0.01	M	20	296		201100923	1
4660094	4660	94	F05	65	379536	1	0.01	M	20	296		201100923	1
4660094	4660	94	G05	77	379651	1	0.01	M	20	277		201100923	1
4660094	4660	94	H05	89	379872	1	0.01	M	20	271		201100923	1
4660094	4660	94	A06	6	380279	1	0.01	M	20	295		201100923	1
4660094	4660	94	B06	18	400770	2	0.01	M	20	274		201100923	1
4660094	4660	94	C06	30	400938	3	0.01	M	20	253		201100923	1
4660094	4660	94	D06	42	402590	2	0.01	M	20	293		201100923	1
4660094	4660	94	E06	54	406423	2	0.01	M	20	299		201100923	1
4660094	4660	94	F06	66	408734	1	0.01	M	20	273		201100923	1
4660094	4660	94	G06	78	408860	5	0.01	M	20	286		201100923	1
4660094	4660	94	H06	90	522131	2	0.01	M	20	297		201100923	1
4660094	4660	94	A07	7	524385	1	0.01	M	20	268		201100923	1
4660094	4660	94	B07	19	524615	2	0.01	M	20	278		201100923	1
4660094	4660	94	C07	31	525721	3	0.01	M	20	271		201100923	1
4660094	4660	94	D07	43	636718	1	0.01	M	20	264		201100923	1
4660094	4660	94	E07	55	637343	1	0.01	M	20	276		201100923	1
4660094	4660	94	F07	67	637354	1	0.01	M	20	268		201100923	1
4660094	4660	94	G07	79	637359	1	0.01	M	20	258		201100923	1
4660094	4660	94	H07	91	641395	2	0.01	M	20	277		201100923	1
4660094	4660	94	A08	8	641396	3	0.01	M	20	291		201100923	1
4660094	4660	94	B08	20	643029	1	0.01	M	20	280		201100923	1
4660094	4660	94	C08	32	643171	1	0.01	M	20	292		201100923	1
4660094	4660	94	D08	44	643174	1	0.01	M	20	280		201100923	1
4660094	4660	94	E08	56	645330	2	0.01	M	20	275		201100923	1
4660094	4660	94	F08	68	653004	1	0.01	M	20	291		201100923	1
4660094	4660	94	G08	80	655958	1	0.01	M	20	255		201100923	1
4660094	4660	94	H08	92	657149	4	0.01	M	20	290		201100923	1
4660094	4660	94	A09	9	659436	1	0.01	M	20	298		201100923	1
4660094	4660	94	B09	21	661221	3	0.01	M	20	275		201100923	1
4660094	4660	94	C09	33	680515	1	0.01	M	20	265		201100923	1
4660094	4660	94	D09	45	680516	1	0.01	M	20	290		201100923	1
4660094	4660	94	E09	57	683648	5	0.01	M	20	251		201100923	1
4660094	4660	94	F09	69	689002	1	0.01	M	20	287		201100923	1
4660094	4660	94	G09	81	3752	2	0.01	M	20	304		201100923	1
4660094	4660	94	H09	93	3753	1	0.01	M	20	304.36		201100923	1
4660094	4660	94	A10	10	5476	1	0.01	M	20	334		201100923	1
4660094	4660	94	B10	22	6101	1	0.01	M	20	330		201100923	1
4660094	4660	94	C10	34	7436	1	0.01	M	20	304		201100923	1
4660094	4660	94	D10	46	7578	2	0.01	M	20	343		201100923	1
4660094	4660	94	E10	58	9037	2	0.01	M	20	336		201100923	1
4660094	4660	94	F10	70	11437	2	0.01	M	20	302		201100923	1
4660094	4660	94	G10	82	12262	2	0.01	M	20	314		201100923	1
4660094	4660	94	H10	94	12544	1	0.01	M	20	320		201100923	1
4660094	4660	94	A11	11	12628	1	0.01	M	20	321		201100923	1
4660094	4660	94	B11	23	12650	1	0.01	M	20	322		201100923	1
4660094	4660	94	C11	35	13156	1	0.01	M	20	314.36		201100923	1
4660094	4660	94	D11	47	13616	3	0.01	M	20	327.47		201100923	1
4660094	4660	94	E11	59	14142	1	0.01	M	20	327		201100923	1
4660094	4660	94	F11	71	16722	1	0.01	M	20	302		201100923	1
4660094	4660	94	G11	83	17128	1	0.01	M	20	348		201100923	1
4660094	4660	94	H11	95	18883	2	0.01	M	20	349		201100923	1
4661094	4661	94	A02	2	369070	1	0.01	M	20	299		201100923	A
4661094	4661	94	B02	14	659434	1	0.01	M	20	254		201100923	A
4661094	4661	94	C02	26	660296	1	0.01	M	20	252		201100923	A
4661094	4661	94	D02	38	13380	1	0.01	M	20	338.44		201100923	A
4661094	4661	94	E02	50	37168	3	0.01	M	20	308		201100923	A
4661094	4661	94	F02	62	6268	1	0.01	M	20	318.33		201100923	B
4661094	4661	94	G02	74	25673	1	0.01	M	20	347		201100923	B
4661094	4661	94	H02	86	81493	1	0.01	M	20	303		201100923	B
4661094	4661	94	A03	3	640541	2	0.01	M	20	265		201100923	C
4661094	4661	94	B03	15	11663	1	0.01	M	20	328		201100923	C
4661094	4661	94	C03	27	30622	2	0.01	M	20	333		201100923	C
4661094	4661	94	D03	39	33472	1	0.01	M	20	314		201100923	C
4661094	4661	94	E03	51	33575	1	0.01	M	20	345		201100923	C
4661094	4661	94	F03	63	87838	1	0.01	M	20	346		201100923	C
4661094	4661	94	G03	75	636734	1	0.01	M	20	279		201100923	D
4661094	4661	94	H03	87	3064	3	0.01	M	20	328		201100923	D
4661094	4661	94	A04	4	11307	1	0.01	M	20	314		201100923	D
4661094	4661	94	B04	16	29672	2	0.01	M	20	322		201100923	D	R
4661094	4661	94	C04	28	37187	2	0.01	M	20	312		201100923	D	R
4661094	4661	94	D04	40	60659	1	0.01	M	20	312.37		201100923	D	R
4661094	4661	94	E04	52	80313	1	0.01	M	20	325		201100923	D
4661094	4661	94	F04	64	81856	1	0.01	M	20	327		201100923	D	R
4661094	4661	94	G04	76	19123	1	0.01	M	20	305		201100923	1
4661094	4661	94	H04	88	24032	2	0.01	M	20	310		201100923	1
4661094	4661	94	A05	5	24951	5	0.01	M	20	350		201100923	1
4661094	4661	94	B05	17	25435	3	0.01	M	20	310.29		201100923	1
4661094	4661	94	C05	29	25457	1	0.01	M	20	348		201100923	1
4661094	4661	94	D05	41	26113	3	0.01	M	20	318		201100923	1
4661094	4661	94	E05	53	26112	1	0.01	M	20	306		201100923	1
4661094	4661	94	F05	65	26349	1	0.01	M	20	302		201100923	1
4661094	4661	94	G05	77	27305	3	0.01	M	20	324		201100923	1
4661094	4661	94	H05	89	28080	2	0.01	M	20	312		201100923	1
4661094	4661	94	A06	6	30205	1	0.01	M	20	314		201100923	1
4661094	4661	94	B06	18	30260	1	0.01	M	20	349.42		201100923	1
4661094	4661	94	C06	30	32673	1	0.01	M	20	334		201100923	1
4661094	4661	94	D06	42	32873	1	0.01	M	20	305		201100923	1
4661094	4661	94	E06	54	33353	2	0.01	M	20	338		201100923	1
4661094	4661	94	F06	66	33478	1	0.01	M	20	328		201100923	1
4661094	4661	94	G06	78	33738	1	0.01	M	20	339		201100923	1
4661094	4661	94	H06	90	34865	1	0.01	M	20	322		201100923	1
4661094	4661	94	A07	7	35545	1	0.01	M	20	301		201100923	1
4661094	4661	94	B07	19	35582	5	0.01	M	20	347		201100923	1
4661094	4661	94	C07	31	36525	1	0.01	M	20	342.4		201100923	1
4661094	4661	94	D07	43	36693	2	0.01	M	20	332.44		201100923	1
4661094	4661	94	E07	55	36758	2	0.01	M	20	306		201100923	1
4661094	4661	94	F07	67	39984	2	0.01	M	20	314		201100923	1
4661094	4661	94	G07	79	43087	1	0.01	M	20	303		201100923	1
4661094	4661	94	H07	91	43088	1	0.01	M	20	335		201100923	1
4661094	4661	94	A08	8	43271	1	0.01	M	20	304		201100923	1
4661094	4661	94	B08	20	45527	1	0.01	M	20	304		201100923	1
4661094	4661	94	C08	32	45545	2	0.01	M	20	308		201100923	1
4661094	4661	94	D08	44	46213	1	0.01	M	20	312		201100923	1
4661094	4661	94	E08	56	46492	1	0.01	M	20	313		201100923	1
4661094	4661	94	F08	68	47147	6	0.01	M	20	323		201100923	1
4661094	4661	94	G08	80	47680	1	0.01	M	20	301		201100923	1
4661094	4661	94	H08	92	50648	1	0.01	M	20	308		201100923	1
4661094	4661	94	A09	9	50651	2	0.01	M	20	337		201100923	1
4661094	4661	94	B09	21	50690	1	0.01	M	20	307		201100923	1
4661094	4661	94	C09	33	51683	1	0.01	M	20	315.8		201100923	1
4661094	4661	94	D09	45	55152	1	0.01	M	20	346		201100923	1
4661094	4661	94	E09	57	55273	2	0.01	M	20	314		201100923	1
4661094	4661	94	F09	69	56410	3	0.01	M	20	348		201100923	1
4661094	4661	94	G09	81	60013	1	0.01	M	20	307		201100923	1
4661094	4661	94	H09	93	60423	1	0.01	M	20	321		201100923	1
4661094	4661	94	A10	10	61642	1	0.01	M	20	344		201100923	1
4661094	4661	94	B10	22	65689	3	0.01	M	20	327		201100923	1
4661094	4661	94	C10	34	69359	1	0.01	M	20	302		201100923	1
4661094	4661	94	D10	46	70413	1	0.01	M	20	327.38		201100923	1
4661094	4661	94	E10	58	71097	1	0.01	M	20	310		201100923	1
4661094	4661	94	F10	70	71866	1	0.01	M	20	305		201100923	1
4661094	4661	94	G10	82	71881	3	0.01	M	20	314		201100923	1
4661094	4661	94	H10	94	76015	1	0.01	M	20	344		201100923	1
4661094	4661	94	A11	11	76988	1	0.01	M	20	302.24		201100923	1
4661094	4661	94	B11	23	81750	1	0.01	M	20	329		201100923	1
4661094	4661	94	C11	35	82560	2	0.01	M	20	309		201100923	1
4661094	4661	94	D11	47	83318	4	0.01	M	20	312		201100923	1
4661094	4661	94	E11	59	83497	1	0.01	M	20	326		201100923	1
4661094	4661	94	F11	71	86467	1	0.01	M	20	328		201100923	1
4661094	4661	94	G11	83	87010	1	0.01	M	20	302		201100923	1
4661094	4661	94	H11	95	87084	1	0.01	M	20	331		201100923	1
4662094	4662	94	A02	2	90737	2	0.01	M	20	332		201100923	1
4662094	4662	94	B02	14	90749	2	0.01	M	20	303		201100923	1
4662094	4662	94	C02	26	91378	1	0.01	M	20	342		201100923	1
4662094	4662	94	D02	38	91382	1	0.01	M	20	340		201100923	1
4662094	4662	94	E02	50	92892	1	0.01	M	20	337		201100923	1
4662094	4662	94	F02	62	93033	1	0.01	M	20	305		201100923	1
4662094	4662	94	G02	74	94600	51	0.01	M	20	348		201100923	1
4662094	4662	94	H02	86	96996	2	0.01	M	20	339		201100923	1
4662094	4662	94	A03	3	98363	1	0.01	M	20	342		201100923	1
4662094	4662	94	B03	15	99634	4	0.01	M	20	322		201100923	1
4662094	4662	94	C03	27	99657	1	0.01	M	20	325		201100923	1
4662094	4662	94	D03	39	99660	1	0.01	M	20	339.47		201100923	1
4662094	4662	94	E03	51	99663	1	0.01	M	20	319		201100923	1
4662094	4662	94	F03	63	100827	1	0.01	M	20	347		201100923	1
4662094	4662	94	G03	75	101789	3	0.01	M	20	311		201100923	1
4662094	4662	94	H03	87	102742	1	0.01	M	20	324		201100923	1
4662094	4662	94	A04	4	105348	3	0.01	M	20	330		201100923	1
4662094	4662	94	B04	16	105781	1	0.01	M	20	304		201100923	1
4662094	4662	94	C04	28	105798	1	0.01	M	20	328		201100923	1
4662094	4662	94	D04	40	105827	3	0.01	M	20	325.34		201100923	1
4662094	4662	94	E04	52	110562	1	0.01	M	20	302		201100923	1
4662094	4662	94	F04	64	111118	1	0.01	M	20	331		201100923	1
4662094	4662	94	G04	76	111194	1	0.01	M	20	347		201100923	1
4662094	4662	94	H04	88	112125	2	0.01	M	20	312		201100923	1
4662094	4662	94	A05	5	114436	2	0.01	M	20	320		201100923	1
4662094	4662	94	B05	17	114449	1	0.01	M	20	338		201100923	1
4662094	4662	94	C05	29	116720	1	0.01	M	20	340		201100923	1
4662094	4662	94	D05	41	120290	1	0.01	M	20	332		201100923	1
4662094	4662	94	E05	53	120622	1	0.01	M	20	316		201100923	1
4662094	4662	94	F05	65	121908	2	0.01	M	20	306		201100923	1
4662094	4662	94	G05	77	123389	1	0.01	M	20	325		201100923	1
4662094	4662	94	H05	89	126226	1	0.01	M	20	302		201100923	1
4662094	4662	94	A06	6	126347	1	0.01	M	20	328		201100923	1
4662094	4662	94	B06	18	132986	1	0.01	M	20	301		201100923	1
4662094	4662	94	C06	30	133074	1	0.01	M	20	301		201100923	1
4662094	4662	94	D06	42	133075	1	0.01	M	20	343.36		201100923	1
4662094	4662	94	E06	54	137112	2	0.01	M	20	347		201100923	1
4662094	4662	94	F06	66	142277	2	0.01	M	20	320		201100923	1
4662094	4662	94	G06	78	142446	1	0.01	M	20	350		201100923	1
4662094	4662	94	H06	90	145992	2	0.01	M	20	301		201100923	1
4662094	4662	94	A07	7	146554	2	0.01	M	20	350		201100923	1
4662094	4662	94	B07	19	146769	2	0.01	M	20	334		201100923	1
4662094	4662	94	C07	31	146770	2	0.01	M	20	304		201100923	1
4662094	4662	94	D07	43	147358	2	0.01	M	20	301		201100923	1
4662094	4662	94	E07	55	149054	1	0.01	M	20	307		201100923	1
4662094	4662	94	F07	67	150114	4	0.01	M	20	303		201100923	1
4662094	4662	94	G07	79	150432	1	0.01	M	20	318		201100923	1
4662094	4662	94	H07	91	151252	2	0.01	M	20	301		201100923	1
4662094	4662	94	A08	8	153391	2	0.01	M	20	328		201100923	1
4662094	4662	94	B08	20	154585	2	0.01	M	20	335		201100923	1
4662094	4662	94	C08	32	156563	2	0.01	M	20	350		201100923	1
4662094	4662	94	D08	44	156939	3	0.01	M	20	314		201100923	1
4662094	4662	94	E08	56	157725	1	0.01	M	20	330		201100923	1
4662094	4662	94	F08	68	158959	5	0.01	M	20	316		201100923	1
4662094	4662	94	G08	80	159092	3	0.01	M	20	332.8		201100923	1
4662094	4662	94	H08	92	159398	2	0.01	M	20	347		201100923	1
4662094	4662	94	A09	9	164435	2	0.01	M	20	338		201100923	1
4662094	4662	94	B09	21	164459	2	0.01	M	20	305		201100923	1
4662094	4662	94	C09	33	165704	1	0.01	M	20	336		201100923	1
4662094	4662	94	D09	45	169409	1	0.01	M	20	339		201100923	1
4662094	4662	94	E09	57	176736	2	0.01	M	20	335		201100923	1
4662094	4662	94	F09	69	177407	1	0.01	M	20	333		201100923	1
4662094	4662	94	G09	81	186067	1	0.01	M	20	339		201100923	1
4662094	4662	94	H09	93	187675	1	0.01	M	20	323.14		201100923	1
4662094	4662	94	A10	10	190501	1	0.01	M	20	326		201100923	1
4662094	4662	94	B10	22	191441	1	0.01	M	20	347		201100923	1
4662094	4662	94	C10	34	201428	2	0.01	M	20	302		201100923	1
4662094	4662	94	D10	46	201625	1	0.01	M	20	312.45		201100923	1
4662094	4662	94	E10	58	201868	1	0.01	M	20	318		201100923	1
4662094	4662	94	F10	70	202705	1	0.01	M	20	305		201100923	1
4662094	4662	94	G10	82	204321	1	0.01	M	20	324		201100923	1
4662094	4662	94	H10	94	204529	1	0.01	M	20	347		201100923	1
4662094	4662	94	A11	11	205827	1	0.01	M	20	301		201100923	1
4662094	4662	94	B11	23	205832	1	0.01	M	20	350		201100923	1
4662094	4662	94	C11	35	205842	1	0.01	M	20	319		201100923	1
4662094	4662	94	D11	47	205912	1	0.01	M	20	325		201100923	1
4662094	4662	94	E11	59	205954	1	0.01	M	20	319		201100923	1
4662094	4662	94	F11	71	209901	2	0.01	M	20	331		201100923	1
4662094	4662	94	G11	83	211094	1	0.01	M	20	329		201100923	1
4662094	4662	94	H11	95	211340	1	0.01	M	20	303		201100923	1
4663094	4663	94	A02	2	92833	2	0.01	M	20	316		201100923	A
4663094	4663	94	B02	14	149050	1	0.01	M	20	341		201100923	A
4663094	4663	94	C02	26	222362	2	0.01	M	20	319		201100923	B
4663094	4663	94	D02	38	252359	2	0.01	M	20	343		201100923	B
4663094	4663	94	E02	50	321502	1	0.01	M	20	346		201100923	B
4663094	4663	94	F02	62	324623	2	0.01	M	20	327		201100923	B
4663094	4663	94	G02	74	623638	1	0.01	M	20	350		201100923	1
4663094	4663	94	H02	86	630602	3	0.01	M	20	347		201100923	1
4663094	4663	94	A03	3	631160	2	0.01	M	20	317		201100923	1
4663094	4663	94	B03	15	632536	2	0.01	M	20	323		201100923	1
4663094	4663	94	C03	27	634396	3	0.01	M	20	347		201100923	1
4663094	4663	94	D03	39	637153	1	0.01	M	20	327		201100923	1
4663094	4663	94	E03	51	637317	1	0.01	M	20	344		201100923	1
4663094	4663	94	F03	63	637325	1	0.01	M	20	310		201100923	1
4663094	4663	94	G03	75	643176	1	0.01	M	20	306		201100923	1
4663094	4663	94	H03	87	655956	1	0.01	M	20	325		201100923	1
4663094	4663	94	A04	4	211356	1	0.01	M	20	346		201100923	1
4663094	4663	94	B04	16	211787	1	0.01	M	20	326		201100923	1
4663094	4663	94	C04	28	213989	1	0.01	M	20	319		201100923	1
4663094	4663	94	D04	40	215629	1	0.01	M	20	330		201100923	1
4663094	4663	94	E04	52	215684	1	0.01	M	20	318		201100923	1
4663094	4663	94	F04	64	215689	1	0.01	M	20	345		201100923	1
4663094	4663	94	G04	76	216607	1	0.01	M	20	320		201100923	1
4663094	4663	94	H04	88	216621	1	0.01	M	20	350		201100923	1
4663094	4663	94	A05	5	216623	1	0.01	M	20	301		201100923	1
4663094	4663	94	B05	17	241619	1	0.01	M	20	305		201100923	1
4663094	4663	94	C05	29	241624	1	0.01	M	20	332		201100923	1
4663094	4663	94	D05	41	246999	1	0.01	M	20	331		201100923	1
4663094	4663	94	E05	53	270063	1	0.01	M	20	308		201100923	1
4663094	4663	94	F05	65	278631	1	0.01	M	20	304		201100923	1
4663094	4663	94	G05	77	281254	1	0.01	M	20	305		201100923	1
4663094	4663	94	H05	89	281383	1	0.01	M	20	319		201100923	1
4663094	4663	94	A06	6	281623	1	0.01	M	20	340		201100923	1
4663094	4663	94	B06	18	281624	1	0.01	M	20	310		201100923	1
4663094	4663	94	C06	30	283849	1	0.01	M	20	328		201100923	1
4663094	4663	94	D06	42	285233	1	0.01	M	20	319		201100923	1
4663094	4663	94	E06	54	294750	1	0.01	M	20	310		201100923	1
4663094	4663	94	F06	66	300289	2	0.01	M	20	339		201100923	1
4663094	4663	94	G06	78	300540	1	0.01	M	20	331		201100923	1
4663094	4663	94	H06	90	302635	1	0.01	M	20	306		201100923	1
4663094	4663	94	A07	7	303612	1	0.01	M	20	322		201100923	1
4663094	4663	94	B07	19	305780	1	0.01	M	20	341		201100923	1
4663094	4663	94	C07	31	308848	1	0.01	M	20	311		201100923	1
4663094	4663	94	D07	43	308849	3	0.01	M	20	309		201100923	1
4663094	4663	94	E07	55	310347	1	0.01	M	20	349		201100923	1
4663094	4663	94	F07	67	310365	1	0.01	M	20	333		201100923	1
4663094	4663	94	G07	79	319030	1	0.01	M	20	314		201100923	1
4663094	4663	94	H07	91	319424	1	0.01	M	20	309		201100923	1
4663094	4663	94	A08	8	326182	1	0.01	M	20	309.32		201100923	1
4663094	4663	94	B08	20	326385	1	0.01	M	20	334		201100923	1
4663094	4663	94	C08	32	326422	1	0.01	M	20	306		201100923	1
4663094	4663	94	D08	44	326757	1	0.01	M	20	318		201100923	1
4663094	4663	94	E08	56	328111	1	0.01	M	20	325		201100923	1
4663094	4663	94	F08	68	329249	2	0.01	M	20	349		201100923	1
4663094	4663	94	G08	80	329250	2	0.01	M	20	349		201100923	1
4663094	4663	94	H08	92	329255	1	0.01	M	20	329		201100923	1
4663094	4663	94	A09	9	331968	1	0.01	M	20	301		201100923	1
4663094	4663	94	B09	21	332670	1	0.01	M	20	310		201100923	1
4663094	4663	94	C09	33	335504	1	0.01	M	20	337		201100923	1
4663094	4663	94	D09	45	338578	1	0.01	M	20	318		201100923	1
4663094	4663	94	E09	57	341956	2	0.01	M	20	307.3		201100923	1
4663094	4663	94	F09	69	343550	1	0.01	M	20	309		201100923	1
4663094	4663	94	G09	81	343966	1	0.01	M	20	340		201100923	1
4663094	4663	94	H09	93	343967	1	0.01	M	20	327		201100923	1
4663094	4663	94	A10	10	344270	3	0.01	M	20	312		201100923	1
4663094	4663	94	B10	22	362639	1	0.01	M	20	344		201100923	1
4663094	4663	94	C10	34	366801	1	0.01	M	20	333		201100923	1
4663094	4663	94	D10	46	371765	1	0.01	M	20	318		201100923	1
4663094	4663	94	E10	58	372275	1	0.01	M	20	322		201100923	1
4663094	4663	94	F10	70	372287	1	0.01	M	20	339		201100923	1
4663094	4663	94	G10	82	372499	1	0.01	M	20	308		201100923	1
4663094	4663	94	H10	94	372767	1	0.01	M	20	345		201100923	1
4663094	4663	94	A11	11	375981	1	0.01	M	20	337		201100923	1
4663094	4663	94	B11	23	375982	1	0.01	M	20	344		201100923	1
4663094	4663	94	C11	35	400070	3	0.01	M	20	317		201100923	1
4663094	4663	94	D11	47	401077	3	0.01	M	20	334		201100923	1
4663094	4663	94	E11	59	403692	2	0.01	M	20	303		201100923	1
4663094	4663	94	F11	71	407628	1	0.01	M	20	302		201100923	1
4663094	4663	94	G11	83	622608	2	0.01	M	20	322		201100923	1
4663094	4663	94	H11	95	623109	1	0.01	M	20	307		201100923	1
4664094	4664	94	A02	2	660151	1	0.01	M	20	304		201100923	1
4664094	4664	94	B02	14	3323	1	0.01	M	20	375		201100923	1
4664094	4664	94	C02	26	5157	2	0.01	M	20	395		201100923	1
4664094	4664	94	D02	38	5836	1	0.01	M	20	362		201100923	1
4664094	4664	94	E02	50	9032	1	0.01	M	20	364		201100923	1
4664094	4664	94	F02	62	11668	1	0.01	M	20	385.25		201100923	1
4664094	4664	94	G02	74	12666	1	0.01	M	20	364		201100923	1
4664094	4664	94	H02	86	13487	1	0.01	M	20	379		201100923	1
4664094	4664	94	A03	3	16437	1	0.01	M	20	368		201100923	1
4664094	4664	94	B03	15	16736	1	0.01	M	20	362		201100923	1
4664094	4664	94	C03	27	17355	1	0.01	M	20	357		201100923	1
4664094	4664	94	D03	39	19061	1	0.01	M	20	385		201100923	1
4664094	4664	94	E03	51	20192	1	0.01	M	20	386		201100923	1
4664094	4664	94	F03	63	26258	4	0.01	M	20	394		201100923	1
4664094	4664	94	G03	75	29200	1	0.01	M	20	357		201100923	1
4664094	4664	94	H03	87	31748	1	0.01	M	20	358		201100923	1
4664094	4664	94	A04	4	34871	1	0.01	M	20	364		201100923	1
4664094	4664	94	B04	16	36317	1	0.01	M	20	384		201100923	1
4664094	4664	94	C04	28	36818	1	0.01	M	20	374.48		201100923	1
4664094	4664	94	D04	40	45572	1	0.01	M	20	386		201100923	1
4664094	4664	94	E04	52	46075	1	0.01	M	20	370		201100923	1
4664094	4664	94	F04	64	47722	1	0.01	M	20	388.47		201100923	1
4664094	4664	94	G04	76	49852	1	0.01	M	20	384		201100923	1
4664094	4664	94	H04	88	50650	1	0.01	M	20	363		201100923	1
4664094	4664	94	A05	5	50654	2	0.01	M	20	382		201100923	1
4664094	4664	94	B05	17	50688	1	0.01	M	20	358		201100923	1
4664094	4664	94	C05	29	57624	1	0.01	M	20	384		201100923	1
4664094	4664	94	D05	41	63680	1	0.01	M	20	376		201100923	1
4664094	4664	94	E05	53	65537	1	0.01	M	20	356		201100923	1
4664094	4664	94	F05	65	71033	1	0.01	M	20	398.41		201100923	1
4664094	4664	94	G05	77	73053	1	0.01	M	20	381		201100923	1
4664094	4664	94	H05	89	78846	2	0.01	M	20	359		201100923	1
4664094	4664	94	A06	6	80137	3	0.01	M	20	386.49		201100923	1
4664094	4664	94	B06	18	81463	2	0.01	M	20	400		201100923	1
4664094	4664	94	C06	30	81915	1	0.01	M	20	378		201100923	1
4664094	4664	94	D06	42	84100	1	0.01	M	20	392		201100923	1
4664094	4664	94	E06	54	84126	1	0.01	M	20	385		201100923	1
4664094	4664	94	F06	66	87831	1	0.01	M	20	399		201100923	1
4664094	4664	94	G06	78	89602	3	0.01	M	20	377		201100923	1
4664094	4664	94	H06	90	91340	1	0.01	M	20	381		201100923	1
4664094	4664	94	A07	7	91355	1	0.01	M	20	361		201100923	1
4664094	4664	94	B07	19	91356	1	0.01	M	20	361		201100923	1
4664094	4664	94	C07	31	91357	1	0.01	M	20	361		201100923	1
4664094	4664	94	D07	43	91368	1	0.01	M	20	377		201100923	1
4664094	4664	94	E07	55	91395	1	0.01	M	20	397		201100923	1
4664094	4664	94	F07	67	91396	1	0.01	M	20	397		201100923	1
4664094	4664	94	G07	79	91397	1	0.01	M	20	397		201100923	1
4664094	4664	94	H07	91	91398	1	0.01	M	20	362		201100923	1
4664094	4664	94	A08	8	91402	1	0.01	M	20	376.5		201100923	1
4664094	4664	94	B08	20	97920	1	0.01	M	20	392.5		201100923	1
4664094	4664	94	C08	32	106231	1	0.01	M	20	360		201100923	1
4664094	4664	94	D08	44	107679	1	0.01	M	20	380		201100923	1
4664094	4664	94	E08	56	110300	1	0.01	M	20	358		201100923	1
4664094	4664	94	F08	68	111210	1	0.01	M	20	397		201100923	1
4664094	4664	94	G08	80	114414	1	0.01	M	20	357		201100923	1
4664094	4664	94	H08	92	116709	1	0.01	M	20	353		201100923	1
4664094	4664	94	A09	9	117028	1	0.01	M	20	398		201100923	1
4664094	4664	94	B09	21	117268	1	0.01	M	20	378.84		201100923	1
4664094	4664	94	C09	33	117987	1	0.01	M	20	360		201100923	1
4664094	4664	94	D09	45	120289	1	0.01	M	20	390.43		201100923	1
4664094	4664	94	E09	57	123115	4	0.01	M	20	376.41		201100923	1
4664094	4664	94	F09	69	131616	1	0.01	M	20	354		201100923	1
4664094	4664	94	G09	81	133073	1	0.01	M	20	384		201100923	1
4664094	4664	94	H09	93	134137	1	0.01	M	20	371		201100923	1
4664094	4664	94	A10	10	151888	1	0.01	M	20	375		201100923	1
4664094	4664	94	B10	22	154389	2	0.01	M	20	396		201100923	1
4664094	4664	94	C10	34	156565	3	0.01	M	20	359		201100923	1
4664094	4664	94	D10	46	157722	2	0.01	M	20	367		201100923	1
4664094	4664	94	E10	58	158376	2	0.01	M	20	359		201100923	1
4664094	4664	94	F10	70	163823	1	0.01	M	20	356		201100923	1
4664094	4664	94	G10	82	164991	3	0.01	M	20	367		201100923	1
4664094	4664	94	H10	94	191454	1	0.01	M	20	363		201100923	1
4664094	4664	94	A11	11	194248	1	0.01	M	20	387		201100923	1
4664094	4664	94	B11	23	201863	1	0.01	M	20	370.28		201100923	1
4664094	4664	94	C11	35	204262	1	0.01	M	20	396		201100923	1
4664094	4664	94	D11	47	204665	1	0.01	M	20	376		201100923	1
4664094	4664	94	E11	59	205798	1	0.01	M	20	359		201100923	1
4664094	4664	94	F11	71	214009	1	0.01	M	20	362		201100923	1
4664094	4664	94	G11	83	214026	1	0.01	M	20	384.33		201100923	1
4664094	4664	94	H11	95	215721	1	0.01	M	20	386		201100923	1
4665094	4665	94	A02	2	11881	4	0.01	M	20	390		201100923	A
4665094	4665	94	B02	14	13316	2	0.01	M	20	352.86		201100923	A
4665094	4665	94	C02	26	88600	1	0.01	M	20	377		201100923	A
4665094	4665	94	D02	38	109451	5	0.01	M	20	367		201100923	A
4665094	4665	94	E02	50	338601	1	0.01	M	20	448		201100923	A
4665094	4665	94	F02	62	116702	2	0.01	M	20	362		201100923	A
4665094	4665	94	G02	74	35930	1	0.01	M	20	384		201100923	B
4665094	4665	94	H02	86	37627	2	0.01	M	20	392.41		201100923	B
4665094	4665	94	A03	3	54709	1	0.01	M	20	370		201100923	B
4665094	4665	94	B03	15	121861	1	0.01	M	20	352		201100923	B
4665094	4665	94	C03	27	338963	1	0.01	M	20	422		201100923	B
4665094	4665	94	D03	39	32984	2	0.01	M	20	369		201100923	C
4665094	4665	94	E03	51	37219	1	0.01	M	20	358		201100923	C
4665094	4665	94	F03	63	60785	2	0.01	M	20	364		201100923	C
4665094	4665	94	G03	75	125095	1	0.01	M	20	375		201100923	C
4665094	4665	94	H03	87	219894	1	0.01	M	20	398		201100923	C
4665094	4665	94	A04	4	341196	1	0.01	M	20	410		201100923	C
4665094	4665	94	B04	16	680495	1	0.01	M	20	312		201100923	D
4665094	4665	94	C04	28	4292	1	0.01	M	20	380.44		201100923	D
4665094	4665	94	D04	40	88916	1	0.01	M	20	369.56		201100923	D
4665094	4665	94	E04	52	163443	1	0.01	M	20	394		201100923	D
4665094	4665	94	F04	64	216633	1	0.01	M	20	391		201100923	D
4665094	4665	94	G04	76	142335	1	0.01	M	20	399		201100923	F
4665094	4665	94	H04	88	216606	1	0.01	M	20	354		201100923	1
4665094	4665	94	A05	5	217697	1	0.01	M	20	359		201100923	1
4665094	4665	94	B05	17	263220	2	0.01	M	20	388		201100923	1
4665094	4665	94	C05	29	270737	1	0.01	M	20	374		201100923	1
4665094	4665	94	D05	41	270738	1	0.01	M	20	360		201100923	1
4665094	4665	94	E05	53	271923	1	0.01	M	20	359.44		201100923	1
4665094	4665	94	F05	65	275971	1	0.01	M	20	365		201100923	1
4665094	4665	94	G05	77	288027	1	0.01	M	20	398		201100923	1
4665094	4665	94	H05	89	292140	1	0.01	M	20	373		201100923	1
4665094	4665	94	A06	6	292923	1	0.01	M	20	370		201100923	1
4665094	4665	94	B06	18	305798	1	0.01	M	20	404.33		201100923	1
4665094	4665	94	C06	30	309874	1	0.01	M	20	446.99		201100923	1
4665094	4665	94	D06	42	309892	1	0.01	M	20	408		201100923	1
4665094	4665	94	E06	54	310324	1	0.01	M	20	447		201100923	1
4665094	4665	94	F06	66	321496	1	0.01	M	20	411		201100923	1
4665094	4665	94	G06	78	332294	1	0.01	M	20	433		201100923	1
4665094	4665	94	H06	90	335506	1	0.01	M	20	417.93		201100923	1
4665094	4665	94	A07	7	378719	1	0.01	M	20	404		201100923	1
4665094	4665	94	B07	19	379099	1	0.01	M	20	402		201100923	1
4666094	4666	94	A02	2	298892	1	0.01	M	20	373		201100923	1
4666094	4666	94	B02	14	317605	4	0.01	M	20	368		201100923	1
4666094	4666	94	C02	26	319435	1	0.01	M	20	367		201100923	1
4666094	4666	94	D02	38	319994	1	0.01	M	20	362		201100923	1
4666094	4666	94	E02	50	320218	1	0.01	M	20	388		201100923	1
4666094	4666	94	F02	62	328104	1	0.01	M	20	384		201100923	1
4666094	4666	94	G02	74	338042	1	0.01	M	20	392		201100923	1
4666094	4666	94	H02	86	339161	2	0.01	M	20	395		201100923	1
4666094	4666	94	A03	3	345845	1	0.01	M	20	364		201100923	1
4666094	4666	94	B03	15	353263	2	0.01	M	20	357		201100923	1
4666094	4666	94	C03	27	359472	1	0.01	M	20	361		201100923	1
4666094	4666	94	D03	39	367089	1	0.01	M	20	372		201100923	1
4666094	4666	94	E03	51	367306	1	0.01	M	20	381		201100923	1
4666094	4666	94	F03	63	377852	1	0.01	M	20	367		201100923	1
4666094	4666	94	G03	75	379555	1	0.01	M	20	358		201100923	1
4666094	4666	94	H03	87	601359	1	0.01	M	20	392		201100923	1
4666094	4666	94	A04	4	607097	6	0.01	M	20	357		201100923	1
4666094	4666	94	B04	16	622689	2	0.01	M	20	353		201100923	1
4666094	4666	94	C04	28	645033	2	0.01	M	20	372		201100923	1
4666094	4666	94	D04	40	659509	1	0.01	M	20	394		201100923	1
4666094	4666	94	E04	52	661122	6	0.01	M	20	370		201100923	1
4666094	4666	94	F04	64	670283	2	0.01	M	20	356.46		201100923	1
4666094	4666	94	G04	76	672865	1	0.01	M	20	367		201100923	1
4666094	4666	94	H04	88	1614	2	0.01	M	20	447		201100923	1
4666094	4666	94	A05	5	2186	2	0.01	M	20	431		201100923	1
4666094	4666	94	B05	17	5069	3	0.01	M	20	427		201100923	1
4666094	4666	94	C05	29	5856	1	0.01	M	20	449		201100923	1
4666094	4666	94	D05	41	13051	1	0.01	M	20	407		201100923	1
4666094	4666	94	E05	53	13294	1	0.01	M	20	430		201100923	1
4666094	4666	94	F05	65	13791	1	0.01	M	20	447		201100923	1
4666094	4666	94	G05	77	30663	1	0.01	M	20	405		201100923	1
4666094	4666	94	H05	89	42199	1	0.01	M	20	404		201100923	1
4666094	4666	94	A06	6	43678	1	0.01	M	20	425		201100923	1
4666094	4666	94	B06	18	57608	1	0.01	M	20	401		201100923	1
4666094	4666	94	C06	30	59620	1	0.01	M	20	413		201100923	1
4666094	4666	94	D06	42	63126	1	0.01	M	20	404		201100923	1
4666094	4666	94	E06	54	65238	1	0.01	M	20	408		201100923	1
4666094	4666	94	F06	66	70933	1	0.01	M	20	415		201100923	1
4666094	4666	94	G06	78	82802	2	0.01	M	20	411		201100923	1
4666094	4666	94	H06	90	85433	1	0.01	M	20	424		201100923	1
4666094	4666	94	A07	7	93354	1	0.01	M	20	448		201100923	1
4666094	4666	94	B07	19	121868	1	0.01	M	20	423		201100923	1
4666094	4666	94	C07	31	127133	1	0.01	M	20	434		201100923	1
4666094	4666	94	D07	43	132232	1	0.01	M	20	434.49		201100923	1
4666094	4666	94	E07	55	135618	3	0.01	M	20	431		201100923	1
4666094	4666	94	F07	67	136513	7	0.01	M	20	410		201100923	1
4666094	4666	94	G07	79	156516	3	0.01	M	20	425		201100923	1
4666094	4666	94	H07	91	158413	2	0.01	M	20	430		201100923	1
4666094	4666	94	A08	8	163910	1	0.01	M	20	441		201100923	1
4666094	4666	94	B08	20	166259	1	0.01	M	20	416		201100923	1
4666094	4666	94	C08	32	201631	1	0.01	M	20	436		201100923	1
4666094	4666	94	D08	44	203912	1	0.01	M	20	410		201100923	1
4666094	4666	94	E08	56	204232	2	0.01	M	20	406.35		201100923	1
4666094	4666	94	F08	68	215718	1	0.01	M	20	401		201100923	1
4666094	4666	94	G08	80	268487	1	0.01	M	20	440		201100923	1
4666094	4666	94	H08	92	280058	5	0.01	M	20	430		201100923	1
4666094	4666	94	A09	9	5907	3	0.01	M	20	463		201100923	1
4666094	4666	94	B09	21	11667	1	0.01	M	20	474		201100923	1
4666094	4666	94	C09	33	19803	2	0.01	M	20	464		201100923	1
4666094	4666	94	D09	45	37553	1	0.01	M	20	477		201100923	1
4666094	4666	94	E09	57	37641	1	0.01	M	20	497		201100923	1
4666094	4666	94	F09	69	41400	1	0.01	M	20	493		201100923	1
4666094	4666	94	G09	81	55691	2	0.01	M	20	493.23		201100923	1
4666094	4666	94	H09	93	58052	1	0.01	M	20	454		201100923	1
4666094	4666	94	A10	10	60339	3	0.01	M	20	487		201100923	1
4666094	4666	94	B10	22	60340	1	0.01	M	20	498		201100923	1
4666094	4666	94	C10	34	67090	1	0.01	M	20	451		201100923	1
4666094	4666	94	D10	46	67436	1	0.01	M	20	487		201100923	1
4666094	4666	94	E10	58	73735	2	0.01	M	20	484.51		201100923	1
4666094	4666	94	F10	70	80734	1	0.01	M	20	489		201100923	1
4666094	4666	94	G10	82	80997	1	0.01	M	20	473		201100923	1
4666094	4666	94	H10	94	103520	1	0.01	M	20	462		201100923	1
4666094	4666	94	A11	11	146557	2	0.01	M	20	481		201100923	1
4666094	4666	94	B11	23	146771	2	0.01	M	20	476.49		201100923	1
4666094	4666	94	C11	35	168184	1	0.01	M	20	467		201100923	1
4666094	4666	94	D11	47	211490	2	0.01	M	20	472		201100923	1
4666094	4666	94	E11	59	281816	3	0.01	M	20	473		201100923	1
4666094	4666	94	F11	71	310326	1	0.01	M	20	487		201100923	1
4666094	4666	94	G11	83	319990	1	0.01	M	20	475		201100923	1
4666094	4666	94	H11	95	322661	1	0.01	M	20	475.3		201100923	1
4667094	4667	94	A02	2	321491	1	0.01	M	20	383		201100923	A
4667094	4667	94	B02	14	78676	1	0.01	M	20	429		201100923	A
4667094	4667	94	C02	26	299382	1	0.01	M	20	495		201100923	A
4667094	4667	94	D02	38	308835	1	0.01	M	20	484.59		201100923	A
4667094	4667	94	E02	50	319709	1	0.01	M	20	352		201100923	B
4667094	4667	94	F02	62	326380	1	0.01	M	20	399		201100923	B
4667094	4667	94	G02	74	27592	1	0.01	M	20	416		201100923	B
4667094	4667	94	H02	86	222365	2	0.01	M	20	435		201100923	B
4667094	4667	94	A03	3	326415	1	0.01	M	20	354		201100923	F
4667094	4667	94	B03	15	327702	1	0.01	M	20	353		201100923	F
4667094	4667	94	C03	27	96021	2	0.01	M	20	456		201100923	F
4667094	4667	94	D03	39	293778	1	0.01	M	20	595		201100923	F
4667094	4667	94	E03	51	328097	1	0.01	M	20	465.29		201100923	1
4667094	4667	94	F03	63	340852	1	0.01	M	20	456		201100923	1
4667094	4667	94	G03	75	639174	2	0.01	M	20	457		201100923	1
4667094	4667	94	H03	87	29858	2	0.01	M	20	534		201100923	1
4667094	4667	94	A04	4	31762	1	0.01	M	20	529		201100923	1
4667094	4667	94	B04	16	45383	34	0.01	M	20	506		201100923	1
4667094	4667	94	C04	28	45384	7	0.01	M	20	521		201100923	1
4667094	4667	94	D04	40	61610	2	0.01	M	20	548.6		201100923	1
4667094	4667	94	E04	52	80731	1	0.01	M	20	507		201100923	1
4667094	4667	94	F04	64	80735	1	0.01	M	20	528		201100923	1
4667094	4667	94	G04	76	83950	2	0.01	M	20	506		201100923	1
4667094	4667	94	H04	88	91529	5	0.01	M	20	516		201100923	1
4667094	4667	94	A05	5	133071	3	0.01	M	20	512		201100923	1
4667094	4667	94	B05	17	202386	1	0.01	M	20	521		201100923	1
4667094	4667	94	C05	29	259242	2	0.01	M	20	533		201100923	1
4667094	4667	94	D05	41	260594	2	0.01	M	20	505		201100923	1
4667094	4667	94	E05	53	269148	28	0.01	M	20	542		201100923	1
4667094	4667	94	F05	65	310325	1	0.01	M	20	502		201100923	1
4667094	4667	94	G05	77	328101	1	0.01	M	20	521		201100923	1
4667094	4667	94	H05	89	345647	2	0.01	M	20	547		201100923	1
4667094	4667	94	A06	6	379880	1	0.01	M	20	519		201100923	1
4667094	4667	94	B06	18	3391	1	0.01	M	20	554		201100923	1
4667094	4667	94	C06	30	72715	1	0.01	M	20	605		201100923	1
4667094	4667	94	D06	42	671136	2	0.01	M	20	567		201100923	1
4667094	4667	94	E06	54	122819	52	0.01	M	20	656.66		201100923	1
4667094	4667	94	F06	66	7524	3	0.01	M	20	674		201100923	1
4667094	4667	94	G06	78	227186	4	0.01	M	20	697.14		201100923	1
4667094	4667	94	H06	90	19990	11	0.01	M	20	770		201100923	1
4667094	4667	94	A07	7	156219	9	0.01	M	20	786		201100923	1
